# Supplementary material for: Time-course based assessment of patient factors and their relationship to chemotherapy induced peripheral neuropathy
Source: Front Pain Res (Lausanne). 2026 Jan 30;7:1619858. doi: 10.3389/fpain.2026.1619858 (PMC12901485; doi:10.3389/fpain.2026.1619858)
Supplement: Supplementary file 2 [file Table2.xlsx]

## Sheet: Characteristics_CIPN20
Subject_ID	Race	Ethnicity	Smoking_Status	Chemo_Regimen	Radiation	HormoneTherapy	Tumor_Characteristics	Tumor_Status	Tumor_Grade	Lymph_Node_Involvement	CIPN20_Scores_Visit1_Baseline	CIPN20_Scores_Visit2_Week4	CIPN20_Scores_Visit3_Week8	CIPN20_Scores_Visit4_Week12	CIPN20_Scores_Visit5_Month6	CIPN20_Scores_Visit6_Month9	CIPN20_Scores_Visit7_Month12	visit7_12months
1	White	Not Hispanic or Latino	Yes	Taxol - weekly x 12 weeks	No	No	Triple Negative	T3	Grade 3	N1	0	0	2.08333	4.16667	8.33333	8.33333	6.25
2	White	Not Hispanic or Latino	Yes	Taxol - weekly x 12 weeks	No	No	Luminal A	T1	Grade 1	N0	4.16667	2.08333	6.25	4.16667	4.16667	6.25	6.25
3	White	Not Hispanic or Latino	No	Taxol - weekly x 12 weeks	No	No	Luminal A	T1	Grade 2	N1	0	0	0	4.16667	4.16667	10.4167	0
4	White	Not Hispanic or Latino	Yes	Taxol every 2 weeks 4 times	No	No	Luminal A	T3	Grade 2	N1	2.08333	60.4167	45.8333	0	43.75	37.5	31.25
5	White	Not Hispanic or Latino	Yes	Other	No	No	HER2-enriched	T3	Unknown	N1	0	2.08333	2.08333	10.4167	8.33333	10.4167	12.5
6	Black or African American	Not Hispanic or Latino	No	Taxotere - every 3 weeks	No	No	Luminal A	T2	Grade 2	N1	6.25	4.16667	2.08333	6.25	2.08333	0	12.5
7	White	Not Hispanic or Latino	Yes	Taxotere - every 3 weeks	No	No	Luminal A	T1	Grade 2	N0	4.16667	4.16667	0	0	14.5833	14.5833	14.5833
8	White	Hispanic or Latino	No	Taxotere - every 3 weeks	No	No	Luminal A	T1	Grade 2	N0	6.25	27.0833	56.25	89.5833	62.5	37.5	50
9	White	Not Hispanic or Latino	No	Taxol every 2 weeks 4 times	No	No	Luminal A	T2	Grade 2	N1	0	6.25	6.25	0	0	0	0
10	White	Not Hispanic or Latino	No	Taxol - weekly x 12 weeks	No	No	Luminal A	T2	Grade 3	N1	0	4.16667	10.4167	25	12.5	6.25	12.5
11	White	Not Hispanic or Latino	No	Taxol - weekly x 12 weeks	No	No	Luminal A	T3	Grade 3	NX	6.25	0	0	6.25	0	4.16667	2.08333
12	White	Not Hispanic or Latino	Yes	Taxotere - every 3 weeks	No	No	Luminal A	T3	Other	N0	4.16667	16.6667	0	8.33333	8.33333	6.25	6.25
13	White	Not Hispanic or Latino	Yes	Taxotere - every 3 weeks	No	No	Luminal B	T2	Grade 2	N1	6.25	0	8.33333	10.4167	22.9167	10.4167	14.5833
14	White	Not Hispanic or Latino	Yes	Taxotere - every 3 weeks	No	No	Luminal B	T2	Grade 3	N2	47.9167	31.25	52.0833	70.8333	56.25	60.4167	81.25
15	White	Not Hispanic or Latino	No	Taxol - weekly x 12 weeks	No	No	NA	T2	Grade 3	N1	4.16667	4.16667	4.16667	0	2.08333	0	2.08333
16	White	Not Hispanic or Latino	No	Taxol - weekly x 12 weeks	No	No	NA	T1	Grade 1	N0	0	2.08333	2.08333	0	2.08333	4.16667	0
17	White	Not Hispanic or Latino	No	Taxol - weekly x 12 weeks	No	No	NA	T2	Grade 3	N1	16.6667	16.6667	31.25	31.25	39.5833	45.8333	37.5
18	White	Not Hispanic or Latino	No	Taxol every 2 weeks 4 times	No	Yes	NA	T2	Grade 2	N1	4.16667	16.6667	25	0	20.8333	12.5	18.75
19	White	Not Hispanic or Latino	No	Taxotere - every 3 weeks	No	No	NA	T2	Grade 3	N0	0	2.08333	0	0	4.16667	0	0
20	White	Not Hispanic or Latino	No	Taxol - weekly x 12 weeks	No	No	NA	T1	Grade 2	N0	0	0	0	0	6.25	6.25	8.33333
21	Black or African American	Not Hispanic or Latino	No	Taxol every 2 weeks 4 times	No	No	NA	T1	Grade 3	N1	8.33333	10.4167	2.08333	20.8333	8.33333	14.5833	27.0833
22	White	Not Hispanic or Latino	Yes	Taxotere - every 3 weeks	No	No	NA	T2	Grade 3	N1	0	0	2.08333	4.16667	0	0	4.16667
23	White	Not Hispanic or Latino	No	Taxotere - every 3 weeks	No	No	NA	T1	Grade 3	N0	0	8.33333	12.5	12.5	10.4167	12.5	10.4167
24	White	Not Hispanic or Latino	No	Taxotere - every 3 weeks	No	No	NA	T1	Grade 3	N0	6.25	4.16667	0	2.08333	6.25	2.08333	4.16667
25	White	Not Hispanic or Latino	No	Taxol every 2 weeks 4 times	No	Unknown	NA	T2	Grade 2	N0	31.25	39.5833	91.6667	0	0	79.1667	77.0833
26	White	Not Hispanic or Latino	No	Taxol - weekly x 12 weeks	No	No	NA	T2	Grade 3	N1	14.5833	41.6667	83.3333	56.25	0	58.3333	45.8333
27	White	Not Hispanic or Latino	No	Taxol - weekly x 12 weeks	No	No	NA	T1	Grade 2	N2	4.16667	10.4167	6.25	10.4167	0	6.25	0
28	White	Not Hispanic or Latino	No	Taxotere - every 3 weeks	No	No	NA	T2	Grade 1	N0	0	2.08333	2.08333	2.08333	6.25	2.08333	0
29	Black or African American	Unknown	No	Taxol every 2 weeks 4 times	No	No	NA	T1	Grade 3	N0	0	0	0	0	0	4.16667	12.5
30	White	Not Hispanic or Latino	No	Taxol - weekly x 12 weeks	No	No	NA	T2	Grade 2	N0	0	4.16667	10.4167	25	20.8333	18.75	27.0833
31	White	Not Hispanic or Latino	Yes	Taxotere - every 3 weeks	No	No	NA	T1	Grade 3	N0	4.16667	16.6667	18.75	16.6667	8.33333	18.75	16.6667
32	White	Not Hispanic or Latino	Yes	Taxotere - every 3 weeks	No	No	NA	T1	Grade 3	N0	2.08333	2.08333	6.25	14.5833	4.16667	2.08333	6.25
33	White	Not Hispanic or Latino	No	Taxol - weekly x 12 weeks	No	No	NA	T1	Grade 2	N0	0	12.5	10.4167	16.6667	8.33333	2.08333	14.5833
34	White	Not Hispanic or Latino	Yes	Taxotere - every 3 weeks	No	No	NA	T1	Grade 3	N0	4.16667	4.16667	6.25	8.33333	16.6667	6.25	8.33333
35	White	Not Hispanic or Latino	Yes	Taxol - weekly x 12 weeks	No	Unknown	NA	T4	Grade 3	N1	4.16667	16.6667	22.9167	22.9167	16.6667	6.25	2.08333
36	Unknown	Hispanic or Latino	No	Other	No	No	NA	T1	Unknown	N0	0	25	12.5	14.5833	22.9167	18.75	18.75
37	White	Not Hispanic or Latino	No	Taxotere - every 3 weeks	No	No	NA	T1	Grade 3	N0	0	2.08333	10.4167	14.5833	25	16.6667	16.6667
38	White	Not Hispanic or Latino	No	Taxotere - every 3 weeks	No	No	NA	T1	Grade 3	N0	0	2.08333	0	0	0	4.16667	2.08333
39	White	Not Hispanic or Latino	Yes	Taxol every 2 weeks 4 times	No	No	NA	T3	Grade 1	N1	2.08333	64.5833	37.5	0	43.75	43.75	4.16667
40	White	Not Hispanic or Latino	No	Taxol - weekly x 12 weeks	Unknown	Unknown	NA	T2	Grade 2	N1	8.33333	12.5	4.16667	6.25	12.5	6.25	27.0833
41	White	Not Hispanic or Latino	Yes	Taxotere - every 3 weeks	No	No	NA	T1	Grade 2	N0	12.5	6.25	8.33333	8.33333	12.5	16.6667	0
42	White	Not Hispanic or Latino	No	Taxol every 2 weeks 4 times	No	No	NA	T1	Grade 1	N0	0	4.16667	0	0	2.08333	0	0
43	Asian	Not Hispanic or Latino	No	Taxotere - every 3 weeks	No	No	NA	T2	Grade 3	N0	0	4.16667	0	10.4167	33.3333	4.16667	4.16667
44	White	Not Hispanic or Latino	No	Taxol - weekly x 12 weeks	Yes	Unknown	NA	T1	Grade 3	N0	2.08333	8.33333	0	18.75	18.75	18.75	16.6667
45	Asian	Not Reported	No	Taxotere - every 3 weeks	No	No	NA	T2	Grade 2	N1	4.16667	4.16667	8.33333	43.75	4.16667	10.4167	22.9167
46	White	Not Hispanic or Latino	Yes	Taxol - weekly x 12 weeks	Unknown	No	NA	T1	Grade 2	N1	6.25	4.16667	6.25	37.5	29.1667	37.5	45.8333
47	Black or African American	Not Hispanic or Latino	No	Taxotere - every 3 weeks	No	No	NA	T1	Grade 3	N2	4.16667	4.16667	2.08333	0	20.8333	14.5833	22.9167
48	White	Not Hispanic or Latino	Yes	Taxol - weekly x 12 weeks	Yes	Unknown	NA	T2	Grade 3	N2	6.25	10.4167	4.16667	16.6667	39.5833	45.8333	66.6667
49	White	Not Hispanic or Latino	No	Taxotere - every 3 weeks	No	Unknown	NA	T2	Grade 2	N1	2.08333	0	2.08333	4.16667	8.33333	4.16667	6.25
50	White	Not Hispanic or Latino	Yes	Taxotere - every 3 weeks	No	No	NA	T1	Grade 3	N0	2.08333	4.16667	8.33333	14.5833	6.25	0	0
51	White	Not Reported	Yes	Taxol - weekly x 12 weeks	No	No	NA	T1	Grade 2	N0	14.5833	2.08333	0	8.33333	2.08333	4.16667	2.08333
52	White	Not Hispanic or Latino	No	Taxol every 2 weeks 4 times	No	No	NA	T1	Grade 3	N0	8.33333	16.6667	41.6667	0	43.75	33.3333	33.3333
53	American Indian or Alaska Native	Not Reported	Yes	Taxol every 2 weeks 4 times	No	No	NA	T1	Grade 2	N0	2.08333	100	16.6667	0	72.9167	100	68.75
54	White	Not Hispanic or Latino	Yes	Taxol every 2 weeks 4 times	No	Yes	NA	T1	Grade 2	N1	2.08333	12.5	8.33333	0	2.08333	0	2.08333
55	White	Not Hispanic or Latino	No	Taxol every 2 weeks 4 times	No	No	NA	TX	Unknown	N1	0	16.6667	0	0	47.9167	41.6667	41.6667
56	Black or African American	Not Hispanic or Latino	No	Taxol - weekly x 12 weeks	No	No	NA	T1	Grade 3	N1	2.08333	4.16667	16.6667	0	31.25	45.8333	33.3333
57	White	Not Hispanic or Latino	No	Taxol every 2 weeks 4 times	No	No	NA	T3	Grade 2	N2	0	4.16667	6.25	0	2.08333	0	0
58	White	Not Hispanic or Latino	Yes	Other	Unknown	Unknown	NA	T2	Grade 2	N0	4.16667	6.25	10.4167	8.33333	6.25	2.08333	6.25
59	Black or African American	Not Hispanic or Latino	Yes	Taxol - weekly x 12 weeks	No	No	NA	T2	Grade 3	N0	20.8333	16.6667	41.6667	41.6667	18.75	14.5833	27.0833
60	White	Not Hispanic or Latino	No	Taxotere - every 3 weeks	No	No	NA	T2	Grade 2	N0	6.25	4.16667	8.33333	12.5	43.75	31.25	31.25
61	White	Not Hispanic or Latino	No	Taxotere - every 3 weeks	No	No	NA	T2	Grade 3	N1	16.6667	16.6667	14.5833	25	20.8333	33.3333	18.75
62	White	Not Hispanic or Latino	No	Taxol - weekly x 12 weeks	No	No	NA	T3	Grade 2	N1	2.08333	2.08333	25	27.0833	0	16.6667	8.33333
63	White	Not Hispanic or Latino	No	Taxol - weekly x 12 weeks	No	No	NA	T2	Grade 3	N1	8.33333	8.33333	12.5	31.25	31.25	16.6667	27.0833
64	Asian	Not Hispanic or Latino	No	Taxol - weekly x 12 weeks	No	No	NA	T2	Grade 2	N1	0	0	12.5	0	4.16667	4.16667	4.16667
65	White	Not Hispanic or Latino	Yes	Taxol every 2 weeks 4 times	No	No	NA	T2	Grade 2	N1	2.08333	2.08333	4.16667	0	8.33333	8.33333	12.5
66	White	Not Hispanic or Latino	Yes	Taxol every 2 weeks 4 times	No	No	NA	T2	Grade 2	N1	0	2.08333	12.5	0	2.08333	2.08333	0
67	White	Unknown	No	Taxol every 2 weeks 4 times	No	No	NA	T3	Grade 2	N2	27.0833	31.25	66.6667	0	47.9167	60.4167	58.3333
68	White	Not Hispanic or Latino	No	Taxol - weekly x 12 weeks	No	No	NA	T1	Grade 2	N0	0	4.16667	6.25	25	6.25	6.25	4.16667
69	White	Not Hispanic or Latino	No	Taxotere - every 3 weeks	No	No	NA	T1	Grade 2	N0	4.16667	0	4.16667	2.08333	6.25	12.5	12.5
70	White	Not Hispanic or Latino	No	Taxol every 2 weeks 4 times	No	No	NA	T1	Grade 1	N0	0	47.9167	56.25	45.8333	37.5	27.0833	20.8333
71	White	Not Hispanic or Latino	No	Taxotere - every 3 weeks	No	No	NA	T2	Grade 3	N0	8.33333	6.25	0	0	0	0	0
72	Asian	Not Hispanic or Latino	No	Taxotere - every 3 weeks	No	No	NA	T1	Grade 2	N0	0	0	0	0	0	0	0
73	White	Hispanic or Latino	No	Taxol every 2 weeks 4 times	No	No	NA	T1	Grade 1	N0	2.08333	0	10.4167	0	4.16667	6.25	2.08333
74	Black or African American	Not Hispanic or Latino	No	Taxol - weekly x 12 weeks	No	No	NA	T4	Grade 3	N2	0	20.8333	14.5833	29.1667	10.4167	4.16667	18.75
75	White	Not Hispanic or Latino	Yes	Taxotere - every 3 weeks	No	No	NA	T1	Grade 2	N0	6.25	35.4167	56.25	0	43.75	37.5	18.75
76	White	Hispanic or Latino	No	NA	No	No	NA	T4	Grade 3	N1	0	0	4.16667	0	6.25	6.25	6.25
77	White	Not Hispanic or Latino	Yes	Taxotere - every 3 weeks	No	No	NA	T1	Grade 2	N1	6.25	2.08333	4.16667	16.6667	6.25	12.5	12.5
78	Unknown	Hispanic or Latino	No	Taxotere - every 3 weeks	No	No	NA	T1	Grade 2	N0	0	4.16667	6.25	10.4167	10.4167	14.5833	10.4167
79	White	Not Hispanic or Latino	Yes	Taxotere - every 3 weeks	No	No	NA	T4	Grade 3	N1	2.08333	2.08333	8.33333	10.4167	4.16667	4.16667	2.08333
80	White	Not Hispanic or Latino	No	Taxol - weekly x 12 weeks	Unknown	No	NA	T1	Grade 2	N0	18.75	18.75	20.8333	58.3333	22.9167	60.4167	18.75
81	White	Not Hispanic or Latino	No	Taxol every 2 weeks 4 times	No	No	NA	T3	Grade 3	N0	4.16667	20.8333	35.4167	0	14.5833	16.6667	8.33333
82	White	Not Hispanic or Latino	Yes	Taxol - weekly x 12 weeks	No	No	NA	T2	Grade 3	N0	2.08333	2.08333	6.25	12.5	4.16667	4.16667	4.16667
83	White	Not Hispanic or Latino	No	Taxotere - every 3 weeks	Yes	No	NA	T1	Grade 3	N0	2.08333	0	0	8.33333	4.16667	4.16667	6.25
84	White	Not Hispanic or Latino	No	Taxol - weekly x 12 weeks	Unknown	Unknown	NA	T1	Unknown	N0	0	6.25	2.08333	4.16667	0	4.16667	0
85	Black or African American	Not Reported	Yes	Taxotere - every 3 weeks	No	No	NA	T2	Grade 2	N0	0	4.16667	8.33333	31.25	54.1667	52.0833	45.8333
86	Asian	Not Hispanic or Latino	No	Taxol - weekly x 12 weeks	No	No	NA	T1	Grade 3	N0	0	27.0833	33.3333	2.08333	16.6667	4.16667	4.16667
87	White	Not Hispanic or Latino	Yes	Taxotere - every 3 weeks	No	No	NA	T1	Grade 2	N1	6.25	2.08333	4.16667	20.8333	20.8333	8.33333	16.6667
88	White	Not Hispanic or Latino	Yes	Taxotere - every 3 weeks	No	No	NA	T2	Grade 3	N0	0	2.08333	0	2.08333	4.16667	8.33333	10.4167
89	White	Not Hispanic or Latino	No	Taxotere - every 3 weeks	No	No	NA	T2	Grade 1	N0	4.16667	0	14.5833	0	4.16667	0	4.16667
90	Black or African American	Not Hispanic or Latino	No	Taxotere - every 3 weeks	No	No	NA	T3	Grade 3	N1	0	8.33333	8.33333	14.5833	2.08333	14.5833	10.4167
91	White	Not Hispanic or Latino	No	Taxol - weekly x 12 weeks	No	No	NA	T3	Grade 2	N1	0	4.16667	2.08333	2.08333	2.08333	2.08333	2.08333
92	Black or African American	Not Hispanic or Latino	No	Taxotere - every 3 weeks	No	No	NA	T4	Grade 3	N1	0	0	4.16667	2.08333	6.25	14.5833	14.5833
93	White	Not Hispanic or Latino	No	Taxol every 2 weeks 4 times	No	No	NA	T2	Grade 3	N3	8.33333	22.9167	10.4167	0	12.5	16.6667	22.9167
94	Black or African American	Not Hispanic or Latino	No	Taxotere - every 3 weeks	No	No	NA	T2	Grade 2	N1	10.4167	0	0	2.08333	0	0	6.25
95	White	Not Hispanic or Latino	Yes	Taxol - weekly x 12 weeks	No	No	NA	T2	Grade 3	N1	2.08333	0	8.33333	2.08333	12.5	16.6667	10.4167
96	White	Not Hispanic or Latino	Yes	Taxol - weekly x 12 weeks	No	No	NA	T2	Grade 3	N0	6.25	2.08333	8.33333	4.16667	0	4.16667	2.08333
97	Black or African American	Not Hispanic or Latino	No	Taxotere - every 3 weeks	No	No	NA	T1	Grade 3	N0	6.25	4.16667	0	0	4.16667	0	20.8333
98	Black or African American	Not Hispanic or Latino	No	Abraxane - weekly or every 3 weeks	No	No	NA	T1	Grade 3	N0	0	0	22.9167	22.9167	4.16667	6.25	10.4167
99	White	Not Hispanic or Latino	No	Other	No	No	NA	T2	Grade 2	N0	6.25	6.25	10.4167	10.4167	16.6667	18.75	14.5833
100	White	Not Hispanic or Latino	Yes	Taxol every 2 weeks 4 times	No	No	NA	T3	Grade 2	N1	6.25	12.5	14.5833	0	18.75	27.0833	16.6667
101	White	Unknown	Yes	Taxotere - every 3 weeks	No	No	NA	T1	Grade 3	N0	8.33333	12.5	27.0833	22.9167	31.25	18.75	20.8333
102	White	Not Hispanic or Latino	Yes	Taxol every 2 weeks 4 times	No	No	NA	T1	Grade 3	N0	2.08333	16.6667	35.4167	22.9167	29.1667	45.8333	35.4167
103	White	Not Hispanic or Latino	No	Taxotere - every 3 weeks	No	No	NA	T2	Grade 2	N1	0	4.16667	2.08333	4.16667	2.08333	2.08333	2.08333
104	Asian	Hispanic or Latino	Yes	Taxol - weekly x 12 weeks	No	No	NA	T3	Grade 2	N2	12.5	0	6.25	8.33333	0	18.75	0
105	White	Not Hispanic or Latino	No	Taxol - weekly x 12 weeks	No	No	NA	T2	Grade 3	N0	0	2.08333	6.25	39.5833	50	27.0833	35.4167
106	White	Not Hispanic or Latino	No	Taxol - weekly x 12 weeks	No	No	NA	T2	Grade 3	N1	2.08333	0	12.5	0	25	16.6667	52.0833
107	White	Not Hispanic or Latino	No	Taxotere - every 3 weeks	No	No	NA	T1	Grade 3	N0	0	0	0	4.16667	0	2.08333	2.08333
108	White	Not Hispanic or Latino	Yes	Taxol - weekly x 12 weeks	No	No	NA	T3	Grade 3	N2	0	6.25	12.5	14.5833	0	8.33333	31.25
109	White	Not Hispanic or Latino	No	Taxotere - every 3 weeks	No	No	NA	T2	Grade 1	N1	0	0	4.16667	4.16667	2.08333	12.5	8.33333
110	White	Not Hispanic or Latino	Yes	Taxotere - every 3 weeks	No	No	NA	T1	Grade 3	N0	43.75	35.4167	22.9167	64.5833	60.4167	72.9167	70.8333
111	White	Hispanic or Latino	No	Taxol - weekly x 12 weeks	No	No	NA	T2	Grade 2	N1	6.25	43.75	20.8333	29.1667	25	66.6667	18.75
112	White	Not Hispanic or Latino	Yes	Taxotere - every 3 weeks	No	No	NA	T1	Grade 2	N1	0	4.16667	35.4167	29.1667	35.4167	35.4167	8.33333
113	White	Not Hispanic or Latino	Yes	Taxotere - every 3 weeks	No	No	NA	T1	Grade 2	N0	0	2.08333	2.08333	0	6.25	8.33333	6.25
114	White	Not Hispanic or Latino	Yes	Taxol every 2 weeks 4 times	No	No	NA	T2	Grade 3	N1	4.16667	8.33333	6.25	0	0	4.16667	4.16667
115	White	Not Hispanic or Latino	No	Taxol - weekly x 12 weeks	Unknown	No	NA	T1	Grade 3	N0	2.08333	0	0	2.08333	8.33333	4.16667	10.4167
116	White	Not Hispanic or Latino	No	Taxotere - every 3 weeks	No	No	NA	T1	Grade 2	N0	2.08333	2.08333	2.08333	2.08333	4.16667	2.08333	2.08333
117	White	Not Hispanic or Latino	Yes	Taxotere - every 3 weeks	No	No	NA	T1	Grade 3	N0	2.08333	2.08333	8.33333	14.5833	2.08333	2.08333	0
118	White	Not Hispanic or Latino	No	Taxotere - every 3 weeks	No	No	NA	T1	Grade 2	N0	0	0	6.25	6.25	22.9167	10.4167	6.25
119	White	Not Hispanic or Latino	No	Taxol every 2 weeks 4 times	No	No	NA	T2	Grade 3	N0	6.25	6.25	14.5833	0	16.6667	18.75	14.5833
120	Asian	Not Hispanic or Latino	Yes	Taxotere - every 3 weeks	No	No	NA	T2	Grade 3	N0	6.25	10.4167	47.9167	22.9167	25	12.5	10.4167
121	White	Not Hispanic or Latino	Yes	Taxotere - every 3 weeks	Yes	Unknown	NA	T1	Grade 3	N0	2.08333	8.33333	12.5	12.5	20.8333	25	18.75
122	White	Not Hispanic or Latino	Yes	Taxol - weekly x 12 weeks	No	No	NA	T2	Grade 1	N2	8.33333	10.4167	10.4167	29.1667	16.6667	25	29.1667
123	White	Not Hispanic or Latino	No	Other	No	No	NA	T2	Grade 2	N1	2.08333	16.6667	35.4167	0	8.33333	8.33333	0
124	White	Not Reported	No	Taxotere - every 3 weeks	Unknown	No	NA	T1	Grade 3	N0	4.16667	0	0	0	4.16667	0	2.08333
125	NA	NA	NA	Taxol every 2 weeks 4 times	No	No	NA	T2	Grade 2	N1	0	64.5833	0	0	39.5833	18.75	0
126	Not Reported	Hispanic or Latino	Yes	Taxotere - every 3 weeks	No	No	NA	T1	Grade 2	N0	8.33333	6.25	10.4167	4.16667	8.33333	16.6667	2.08333
127	White	Not Hispanic or Latino	No	Taxol - weekly x 12 weeks	No	No	NA	T1	Grade 2	N0	0	0	2.08333	8.33333	0	0	0
128	White	Not Hispanic or Latino	No	Taxotere - every 3 weeks	No	No	NA	T2	Grade 2	N0	10.4167	0	4.16667	0	6.25	6.25	2.08333
129	White	Not Hispanic or Latino	No	Taxol - weekly x 12 weeks	No	No	NA	T1	Grade 2	N0	0	10.4167	18.75	33.3333	16.6667	16.6667	12.5
130	White	Not Hispanic or Latino	No	Taxotere - every 3 weeks	No	No	NA	T2	Grade 3	N0	0	2.08333	4.16667	2.08333	0	0	2.08333
131	White	Not Hispanic or Latino	No	Taxotere - every 3 weeks	No	Unknown	NA	T3	Grade 2	N0	0	14.5833	35.4167	0	35.4167	33.3333	31.25
132	White	Not Hispanic or Latino	No	Taxotere - every 3 weeks	Unknown	Unknown	NA	T2	Grade 2	N0	0	10.4167	8.33333	10.4167	0	8.33333	22.9167
133	White	Not Hispanic or Latino	Yes	Taxol - weekly x 12 weeks	No	No	NA	T1	Grade 1	N0	2.08333	8.33333	20.8333	31.25	6.25	8.33333	2.08333
134	Black or African American	Not Hispanic or Latino	No	Taxol - weekly x 12 weeks	No	No	NA	T1	Grade 2	N0	0	8.33333	33.3333	31.25	77.0833	68.75	64.5833
135	NA	NA	NA	Taxotere - every 3 weeks	No	Unknown	NA	T2	Grade 3	N0	2.08333	0	33.3333	0	10.4167	12.5	10.4167
136	White	Not Hispanic or Latino	No	Taxol - weekly x 12 weeks	No	No	Triple Negative	T1	Grade 3	N0	0	8.33333	10.4167	8.33333	22.9167	0	0
137	White	Not Hispanic or Latino	No	Taxol every 2 weeks 4 times	No	Yes	Luminal A	T3	Grade 1	N0	6.25	6.25	2.08333	0	22.9167	20.8333	14.5833
138	White	Not Hispanic or Latino	No	Taxol - weekly x 12 weeks	No	Yes	Luminal B	T1	Grade 2	N0	0	2.08333	14.5833	10.4167	12.5	6.25	4.16667
139	White	Not Reported	No	Taxol - weekly x 12 weeks	Yes	No	Triple Negative	T2	Grade 3	N0	4.16667	6.25	50	0	27.0833	20.8333	31.25
140	White	Not Hispanic or Latino	Yes	Taxol - weekly x 12 weeks	Unknown	Unknown	Triple Negative	T2	Grade 2	N1	4.16667	14.5833	10.4167	22.9167	20.8333	10.4167	10.4167
141	White	Not Hispanic or Latino	No	Taxol - weekly x 12 weeks	Yes	No	HER2-enriched	T3	Grade 3	N3	0	2.08333	2.08333	6.25	4.16667	6.25	8.33333
142	White	Not Hispanic or Latino	Yes	Taxol - weekly x 12 weeks	No	No	Luminal B	T2	Grade 1	N1	0	0	0	2.08333	4.16667	4.16667	2.08333
143	White	Not Hispanic or Latino	No	Taxol every 2 weeks 4 times	No	Unknown	Luminal A	T3	Grade 2	N1	0	0	8.33333	0	4.16667	2.08333	2.08333
144	White	Not Hispanic or Latino	No	Taxol - weekly x 12 weeks	No	No	HER2-enriched	T2	Grade 3	N1	8.33333	10.4167	31.25	16.6667	14.5833	25	20.8333
145	White	Not Hispanic or Latino	No	Taxotere - every 3 weeks	No	No	Triple Negative	T1	Grade 2	N1	8.33333	0	12.5	0	6.25	10.4167	6.25
146	White	Not Hispanic or Latino	No	Taxol every 2 weeks 4 times	No	No	HER2-enriched	T2	Grade 3	N1	0	2.08333	8.33333	14.5833	22.9167	18.75	29.1667
147	White	Not Hispanic or Latino	No	Taxol - weekly x 12 weeks	No	Unknown	HER2-enriched	T1	Grade 2	N0	4.16667	18.75	16.6667	18.75	12.5	12.5	14.5833
148	American Indian or Alaska Native	Not Hispanic or Latino	No	Taxol - weekly x 12 weeks	No	No	NA	T3	Grade 2	N0	2.08333	0	6.25	33.3333	0	12.5	12.5
149	White	Not Hispanic or Latino	Yes	Taxol - weekly x 12 weeks	No	No	NA	T2	Grade 2	N1	4.16667	27.0833	31.25	0	50	43.75	47.9167
150	White	Not Hispanic or Latino	No	Taxotere - every 3 weeks	No	No	NA	T2	Grade 3	N0	0	6.25	10.4167	0	0	14.5833	2.08333
151	White	Not Hispanic or Latino	No	Taxol - weekly x 12 weeks	No	Unknown	NA	T1	Grade 3	N0	10.4167	14.5833	18.75	0	0	18.75	16.6667
152	White	Not Hispanic or Latino	No	Taxol - weekly x 12 weeks	No	No	NA	T1	Grade 3	N0	4.16667	4.16667	14.5833	8.33333	2.08333	2.08333	2.08333
153	White	Not Hispanic or Latino	No	Taxol - weekly x 12 weeks	No	No	NA	T1	Grade 3	N0	2.08333	2.08333	58.3333	60.4167	58.3333	41.6667	20.8333
154	Asian	Not Hispanic or Latino	No	Taxol - weekly x 12 weeks	No	No	NA	T1	Grade 2	N0	16.6667	16.6667	14.5833	0	14.5833	22.9167	27.0833
155	White	Not Hispanic or Latino	No	Taxotere - every 3 weeks	No	No	NA	T1	Grade 2	N0	2.08333	4.16667	6.25	2.08333	8.33333	8.33333	0
156	White	Not Hispanic or Latino	No	Taxol - weekly x 12 weeks	No	No	NA	T2	Grade 2	N1	0	2.08333	8.33333	6.25	0	2.08333	0
157	White	Not Hispanic or Latino	No	Taxol - weekly x 12 weeks	Yes	No	NA	T3	Grade 2	N1	6.25	4.16667	8.33333	12.5	12.5	25	8.33333
158	White	Not Hispanic or Latino	No	Taxol - weekly x 12 weeks	Yes	No	NA	T2	Grade 2	N1	2.08333	6.25	12.5	8.33333	8.33333	8.33333	2.08333
159	White	Not Hispanic or Latino	No	Abraxane - weekly or every 3 weeks	No	No	NA	T3	Grade 3	N2	6.25	12.5	33.3333	83.3333	60.4167	31.25	37.5
160	White	Not Hispanic or Latino	No	Taxol - weekly x 12 weeks	No	Unknown	NA	T1	Grade 3	N0	0	6.25	4.16667	14.5833	0	0	2.08333
161	White	Not Reported	No	Taxol every 2 weeks 4 times	No	No	NA	T2	Grade 2	N0	0	12.5	20.8333	0	2.08333	4.16667	0
162	White	Not Hispanic or Latino	No	Taxol - weekly x 12 weeks	No	Yes	NA	T2	Grade 2	N0	0	0	0	0	0	0	0
163	White	Not Hispanic or Latino	No	Taxol every 2 weeks 4 times	No	No	NA	T2	Grade 2	N0	2.08333	0	10.4167	6.25	6.25	0	0
164	White	Not Hispanic or Latino	Yes	Taxol - weekly x 12 weeks	No	No	NA	T1	Grade 2	N1	6.25	8.33333	18.75	10.4167	4.16667	6.25	6.25
165	White	Not Hispanic or Latino	No	Taxol - weekly x 12 weeks	No	No	NA	T3	Grade 3	N2	2.08333	0	18.75	0	22.9167	16.6667	10.4167
166	White	Not Hispanic or Latino	No	Taxol - weekly x 12 weeks	No	No	NA	T1	Grade 2	N0	2.08333	2.08333	6.25	18.75	6.25	6.25	18.75
167	White	Not Hispanic or Latino	No	Taxol - weekly x 12 weeks	No	No	NA	T2	Grade 2	N0	14.5833	31.25	87.5	47.9167	77.0833	22.9167	0
168	White	Not Hispanic or Latino	No	Taxol - weekly x 12 weeks	No	No	NA	T2	Grade 3	N0	33.3333	22.9167	79.1667	79.1667	70.8333	68.75	52.0833
169	White	Not Hispanic or Latino	No	Taxol every 2 weeks 4 times	No	No	NA	T2	Grade 2	N1	0	10.4167	10.4167	6.25	6.25	4.16667	4.16667
170	White	Not Reported	Yes	Taxol - weekly x 12 weeks	Yes	No	NA	T1	Grade 3	N0	20.8333	10.4167	10.4167	29.1667	56.25	27.0833	47.9167
171	White	Not Hispanic or Latino	No	Taxotere - every 3 weeks	No	No	NA	T3	Grade 3	N0	0	0	6.25	2.08333	0	0	0
172	White	Not Hispanic or Latino	No	Taxol - weekly x 12 weeks	No	Unknown	NA	T1	Grade 2	N1	0	6.25	16.6667	43.75	4.16667	0	0
173	White	Not Hispanic or Latino	No	Taxol - weekly x 12 weeks	No	Unknown	NA	T2	Grade 2	N1	2.08333	2.08333	6.25	8.33333	10.4167	12.5	10.4167
174	White	Not Hispanic or Latino	No	Taxotere - every 3 weeks	No	Yes	NA	T1	Grade 3	N0	0	0	0	0	0	0	0
175	White	Not Hispanic or Latino	Yes	Taxol - weekly x 12 weeks	No	No	NA	T1	Grade 2	N0	2.08333	4.16667	6.25	8.33333	12.5	6.25	6.25
176	Not Reported	Hispanic or Latino	No	Taxol every 2 weeks 4 times	No	No	NA	T3	Grade 3	N3	4.16667	4.16667	4.16667	4.16667	8.33333	4.16667	14.5833
177	White	Not Hispanic or Latino	No	Taxol - weekly x 12 weeks	No	No	NA	T2	Grade 2	N1	6.25	14.5833	16.6667	20.8333	25	29.1667	18.75
178	White	Not Hispanic or Latino	No	Taxol - weekly x 12 weeks	Yes	No	NA	T1	Grade 2	N0	0	14.5833	25	37.5	25	0	66.6667
179	White	Not Hispanic or Latino	No	Taxotere - every 3 weeks	No	No	NA	T3	Grade 1	N1	0	4.16667	4.16667	8.33333	0	4.16667	4.16667
180	White	Not Hispanic or Latino	No	Taxotere - every 3 weeks	No	No	NA	T2	Grade 1	N1	0	0	8.33333	8.33333	16.6667	8.33333	10.4167
181	White	Not Hispanic or Latino	Yes	Taxol - weekly x 12 weeks	No	No	NA	T2	Grade 2	N1	12.5	14.5833	18.75	31.25	22.9167	41.6667	62.5
182	Asian	Not Hispanic or Latino	No	Taxotere - every 3 weeks	No	No	NA	T3	Grade 3	N1	35.4167	29.1667	50	77.0833	93.75	47.9167	64.5833
183	White	Not Hispanic or Latino	No	Taxol - weekly x 12 weeks	No	No	NA	T2	Grade 1	N0	4.16667	2.08333	10.4167	10.4167	16.6667	14.5833	14.5833
184	White	Not Hispanic or Latino	No	Taxol - weekly x 12 weeks	No	No	NA	T2	Grade 3	N0	0	16.6667	29.1667	25	18.75	64.5833	54.1667
185	White	Not Hispanic or Latino	No	Taxol - weekly x 12 weeks	Yes	No	NA	T2	Grade 3	N0	0	6.25	6.25	27.0833	0	6.25	0
186	White	Not Hispanic or Latino	Yes	Taxol - weekly x 12 weeks	No	No	NA	T4	Grade 2	N3	0	2.08333	2.08333	18.75	37.5	37.5	37.5
187	White	Not Hispanic or Latino	Yes	Taxotere - every 3 weeks	No	Unknown	NA	T2	Grade 3	N1	2.08333	0	10.4167	12.5	14.5833	14.5833	14.5833
188	White	Not Hispanic or Latino	Yes	Taxol - weekly x 12 weeks	No	No	NA	T2	Grade 3	N0	0	2.08333	2.08333	2.08333	2.08333	0	0
189	White	Not Hispanic or Latino	No	Taxol - weekly x 12 weeks	No	No	NA	T2	Grade 2	N0	0	0	0	4.16667	12.5	39.5833	33.3333
190	White	Not Hispanic or Latino	No	Taxol - weekly x 12 weeks	No	No	NA	T2	Grade 3	N1	0	0	4.16667	4.16667	4.16667	10.4167	4.16667
191	White	Not Hispanic or Latino	Yes	Taxol - weekly x 12 weeks	Yes	No	NA	T1	Grade 3	N0	2.08333	4.16667	10.4167	14.5833	16.6667	10.4167	18.75
192	White	Not Hispanic or Latino	No	Taxol every 2 weeks 4 times	No	No	NA	T3	Grade 2	N1	14.5833	52.0833	41.6667	33.3333	22.9167	43.75	27.0833
193	White	Not Hispanic or Latino	Yes	Taxol - weekly x 12 weeks	No	No	NA	T2	Grade 3	N3	4.16667	6.25	12.5	35.4167	29.1667	27.0833	31.25
194	White	Not Hispanic or Latino	Yes	Taxol - weekly x 12 weeks	No	No	NA	T2	Grade 3	N0	4.16667	33.3333	68.75	91.6667	50	77.0833	47.9167
195	White	Not Hispanic or Latino	Yes	Taxol - weekly x 12 weeks	No	No	NA	T2	Grade 2	N2	2.08333	0	0	0	0	0	0
196	White	Not Hispanic or Latino	Yes	Taxotere - every 3 weeks	No	No	NA	T3	Grade 3	N0	0	8.33333	25	22.9167	6.25	8.33333	10.4167
197	White	Not Hispanic or Latino	No	Abraxane - weekly or every 3 weeks	No	No	NA	T3	Grade 2	N1	0	6.25	10.4167	12.5	4.16667	0	0
198	White	Not Hispanic or Latino	No	Taxol - weekly x 12 weeks	No	No	NA	T2	Grade 3	N0	0	6.25	10.4167	16.6667	25	22.9167	33.3333
199	White	Not Hispanic or Latino	No	Taxol every 2 weeks 4 times	No	No	NA	T1	Grade 2	N1	6.25	27.0833	22.9167	18.75	0	22.9167	22.9167
200	White	Not Hispanic or Latino	No	Taxol every 2 weeks 4 times	No	No	NA	T3	Grade 3	N1	0	2.08333	6.25	2.08333	0	0	0
201	White	Not Hispanic or Latino	No	Abraxane - weekly or every 3 weeks	No	No	NA	T2	Grade 3	N0	4.16667	2.08333	4.16667	6.25	6.25	10.4167	4.16667
202	White	Not Hispanic or Latino	No	Abraxane - weekly or every 3 weeks	No	No	NA	T2	Unknown	N2	0	2.08333	2.08333	6.25	12.5	14.5833	41.6667
203	Not Reported	Not Reported	No	Taxotere - every 3 weeks	No	No	NA	T2	Grade 2	N1	0	0	0	0	0	0	12.5
204	White	Not Hispanic or Latino	No	Abraxane - weekly or every 3 weeks	No	No	NA	T2	Grade 3	N0	6.25	10.4167	33.3333	56.25	47.9167	52.0833	35.4167
205	White	Not Hispanic or Latino	No	Taxol every 2 weeks 4 times	No	No	NA	T3	Grade 2	N1	2.08333	25	41.6667	33.3333	27.0833	31.25	25
206	White	Not Hispanic or Latino	No	Taxotere - every 3 weeks	No	No	NA	T4	Unknown	N1	0	4.16667	27.0833	33.3333	37.5	27.0833	33.3333
207	White	Not Hispanic or Latino	No	Taxotere - every 3 weeks	No	No	NA	T2	Grade 3	N1	2.08333	12.5	16.6667	18.75	22.9167	18.75	10.4167
208	American Indian or Alaska Native	Not Hispanic or Latino	No	Taxotere - every 3 weeks	No	No	NA	T2	Grade 3	N0	12.5	12.5	29.1667	29.1667	20.8333	16.6667	10.4167
209	White	Not Hispanic or Latino	No	Taxotere - every 3 weeks	Yes	Yes	NA	T2	Grade 3	N1	2.08333	39.5833	58.3333	68.75	20.8333	47.9167	39.5833
210	Native Hawaiian or Pacific Islander	Not Hispanic or Latino	No	Taxotere - every 3 weeks	Yes	No	NA	T2	Grade 3	N1	2.08333	6.25	20.8333	35.4167	18.75	18.75	14.5833
211	White	Not Hispanic or Latino	No	Taxotere - every 3 weeks	Yes	Yes	NA	T1	Grade 2	N1	2.08333	0	8.33333	16.6667	0	10.4167	16.6667
212	White	Hispanic or Latino	Yes	Taxotere - every 3 weeks	No	No	NA	T2	Grade 3	N0	6.25	18.75	22.9167	0	25	6.25	12.5
213	White	Not Hispanic or Latino	No	Taxotere - every 3 weeks	No	No	NA	T2	Grade 1	N1	0	0	4.16667	0	0	0	2.08333
214	Native Hawaiian or Pacific Islander	Not Hispanic or Latino	No	Taxotere - every 3 weeks	No	No	NA	T2	Grade 2	N1	0	0	14.5833	33.3333	29.1667	47.9167	45.8333
215	Unknown	Hispanic or Latino	No	Taxotere - every 3 weeks	No	No	NA	T2	Grade 3	N2	0	18.75	29.1667	10.4167	25	18.75	22.9167
216	White	Not Hispanic or Latino	No	Taxotere - every 3 weeks	No	No	NA	T2	Grade 3	N0	0	4.16667	14.5833	33.3333	14.5833	20.8333	16.6667
217	White	Not Hispanic or Latino	Yes	Taxol - weekly x 12 weeks	No	No	NA	T2	Grade 3	N0	12.5	6.25	25	22.9167	14.5833	18.75	25
218	Unknown	Hispanic or Latino	No	Taxotere - every 3 weeks	No	No	NA	T2	Grade 2	N0	2.08333	20.8333	25	50	8.33333	31.25	43.75
219	White	Not Hispanic or Latino	No	Taxol - weekly x 12 weeks	Yes	No	NA	T1	Grade 2	N0	0	20.8333	27.0833	31.25	37.5	39.5833	33.3333
220	White	Not Reported	Yes	Taxotere - every 3 weeks	No	Yes	NA	T2	Grade 3	N1	0	4.16667	16.6667	6.25	0	25	22.9167
221	White	Not Hispanic or Latino	No	Taxotere - every 3 weeks	No	No	NA	T3	Grade 3	N0	2.08333	0	0	10.4167	14.5833	43.75	16.6667
222	White	Not Hispanic or Latino	No	Taxotere - every 3 weeks	No	No	NA	T2	Grade 2	N1	0	6.25	14.5833	8.33333	0	8.33333	4.16667
223	White	Not Hispanic or Latino	No	Taxol - weekly x 12 weeks	No	No	NA	T1	Grade 2	N0	2.08333	18.75	18.75	18.75	16.6667	14.5833	14.5833
224	White	Not Hispanic or Latino	No	Taxol every 2 weeks 4 times	No	No	NA	T2	Grade 2	N1	2.08333	4.16667	2.08333	6.25	2.08333	6.25	8.33333
225	White	Not Hispanic or Latino	No	Taxol - weekly x 12 weeks	No	No	NA	T3	Grade 2	N2	8.33333	8.33333	14.5833	31.25	16.6667	22.9167	25
226	White	Not Hispanic or Latino	No	Taxotere - every 3 weeks	No	No	NA	T3	Grade 2	N0	2.08333	12.5	14.5833	16.6667	0	6.25	4.16667
227	White	Not Hispanic or Latino	No	Taxol - weekly x 12 weeks	Unknown	Unknown	NA	T2	Grade 3	N0	0	0	12.5	14.5833	14.5833	22.9167	20.8333
228	White	Not Hispanic or Latino	No	Taxol - weekly x 12 weeks	No	No	NA	T3	Grade 2	N1	0	10.4167	8.33333	14.5833	8.33333	14.5833	31.25
229	Asian	Not Hispanic or Latino	No	Abraxane - weekly or every 3 weeks	No	Yes	NA	T2	Grade 3	N0	10.4167	10.4167	6.25	10.4167	6.25	6.25	16.6667

## Sheet: GAD7
Subject_ID	GAD7_Score_Visit1	GAD7_Score_Visit2	GAD7_Score_Visit3	GAD7_Score_Visit4	GAD7_Score_Visit5	GAD7_Score_Visit6	GAD7_Score_Visit7
1	8	2	0	6	0	0	0
2	3	0	1	1	1	1	4
3	0	0	0	0	0	0	0
4	8	7	7	0	7	7	7
5	6	0	1	0	5	0	2
6	7	1	1	1	2	6	4
7	7	3	3	0	1	1	1
8	19	12	14	12	12	16	16
9	6	5	1	0	8	6	6
10	2	0	0	2	4	4	4
11	0	0	0	0	0	0	0
12	4	4	2	1	1	0	0
13	3	4	5	2	2	1	5
14	19	20	16	19	18	14	12
15	5	1	0	0	0	0	0
16	2	0	0	0	0	0	0
17	2	0	0	3	4	1	0
18	12	5	4	0	8	7	10
19	3	0	3	1	0	0	1
20	3	1	5	2	1	2	0
21	4	1	0	1	3	5	1
22	13	8	8	6	5	7	5
23	2	0	2	1	0	0	0
24	7	1	0	0	0	0	2
25	6	12	7	0	0	7	7
26	14	6	11	8	0	6	6
27	2	6	3	4	3	2	0
28	6	2	2	2	6	3	2
29	0	0	0	0	0	0	0
30	2	3	4	4	2	3	4
31	9	9	19	21	8	12	7
32	3	2	1	1	1	0	0
33	13	9	14	21	3	7	9
34	0	0	0	0	0	0	0
35	8	8	6	3	5	0	1
36	0	2	1	0	2	0	4
37	6	6	6	6	6	6	3
38	2	2	0	0	0	1	0
39	6	6	11	0	0	1	0
40	0	2	0	0	0	2	2
41	1	0	0	2	0	6	2
42	6	4	1	0	4	5	1
43	1	5	1	0	0	0	0
44	1	0	5	6	1	5	5
45	11	7	7	10	3	9	11
46	2	1	1	1	0	0	0
47	6	7	5	1	7	6	0
48	6	7	7	7	7	8	7
49	0	1	0	0	0	0	0
50	14	9	5	7	4	6	4
51	5	0	5	0	0	0	0
52	10	7	5	0	5	3	3
53	5	2	2	0	12	9	9
54	0	0	0	0	0	1	0
55	1	0	0	0	0	4	1
56	0	4	1	0	1	2	4
57	1	0	0	0	0	0	0
58	4	4	1	0	0	0	3
59	0	2	2	0	0	0	2
60	3	2	1	1	0	0	0
61	6	3	4	4	6	0	0
62	2	12	18	15	20	21	7
63	9	9	6	6	6	10	7
64	0	0	0	0	0	0	1
65	7	2	0	0	0	1	0
66	2	0	0	0	1	1	3
67	5	4	10	0	5	8	7
68	6	5	2	3	6	10	9
69	0	14	0	0	0	0	0
70	0	3	1	0	1	0	0
71	6	3	0	1	2	3	8
72	7	4	1	1	0	3	0
73	1	0	0	0	0	0	0
74	0	0	0	0	0	0	0
75	6	7	6	0	5	0	0
76	0	0	0	0	2	0	0
77	14	2	3	1	0	0	0
78	12	5	7	6	6	9	5
79	6	11	2	2	1	2	1
80	5	7	6	10	0	0	0
81	3	2	2	0	3	0	2
82	0	0	0	0	0	0	0
83	5	1	3	4	4	4	3
84	21	6	1	2	2	1	1
85	3	3	2	1	4	1	2
86	0	1	2	0	2	0	2
87	7	6	6	7	10	7	8
88	4	5	7	5	9	6	4
89	1	0	5	0	4	0	0
90	0	2	1	0	0	0	1
91	6	3	0	2	0	3	3
92	3	0	0	0	0	1	0
93	0	3	1	0	0	0	3
94	7	0	7	5	1	NA	7
95	1	0	0	1	3	0	0
96	5	2	0	0	2	3	0
97	3	3	2	0	3	5	4
98	0	3	6	3	0	3	4
99	10	1	2	2	1	1	0
100	7	1	0	0	1	6	1
101	7	1	3	1	2	5	5
102	13	9	11	10	9	15	16
103	1	4	1	1	1	0	1
104	0	0	0	0	0	0	0
105	11	0	2	3	3	0	0
106	4	4	1	2	1	1	1
107	1	0	0	0	1	0	0
108	15	7	3	6	0	6	7
109	0	0	0	0	0	0	0
110	11	6	0	6	4	2	7
111	0	0	0	1	0	0	0
112	1	5	4	1	5	2	0
113	13	3	3	3	1	2	5
114	8	4	7	13	0	15	7
115	2	0	0	2	1	2	0
116	0	0	1	0	0	0	2
117	3	2	0	0	0	1	1
118	15	0	1	6	0	6	1
119	4	4	3	0	3	6	3
120	1	3	6	2	5	5	7
121	2	5	0	0	1	1	1
122	17	11	17	20	7	8	12
123	4	2	3	0	6	4	0
124	2	0	0	0	0	0	0
125	0	19	0	0	21	7	0
126	4	3	2	4	2	0	2
127	2	3	1	1	1	0	0
128	0	0	1	0	0	0	0
129	0	2	0	6	0	0	0
130	0	0	0	0	0	0	0
131	13	1	4	0	5	2	6
132	3	0	1	6	2	2	5
133	2	0	0	0	1	0	0
134	0	0	2	1	6	4	2
135	9	8	10	0	7	2	4
136	6	7	6	7	4	3	1
137	2	2	0	0	1	2	3
138	2	0	0	2	4	2	0
139	16	19	8	0	7	5	7
140	0	0	0	0	0	0	0
141	1	2	1	2	1	0	1
142	7	1	0	1	0	1	0
143	2	0	6	0	2	0	0
144	5	4	10	4	14	11	5
145	1	1	4	0	0	2	0
146	5	6	0	1	2	3	3
147	2	1	1	0	0	1	0
148	18	8	14	13	0	8	14
149	0	0	1	0	1	0	0
150	8	7	4	NA	NA	3	4
151	6	3	4	0	NA	6	3
152	9	5	8	5	2	2	1
153	3	4	2	3	5	6	4
154	9	8	11	0	5	9	6
155	3	0	0	1	0	0	0
156	5	2	3	5	2	2	4
157	6	6	8	6	8	11	4
158	2	5	3	5	3	2	5
159	7	1	2	5	7	7	8
160	0	1	0	0	0	0	0
161	0	3	6	0	0	0	0
162	2	2	0	1	0	0	0
163	2	0	0	0	0	0	0
164	8	13	8	9	5	6	6
165	4	NA	1	0	0	1	3
166	2	0	0	5	4	3	7
167	12	5	7	8	8	7	0
168	1	1	1	1	1	1	1
169	5	3	4	1	1	2	3
170	13	5	1	0	7	3	7
171	0	0	0	0	0	0	0
172	2	0	0	2	1	1	0
173	5	6	4	4	3	5	3
174	1	3	0	0	0	0	0
175	5	2	3	3	3	1	3
176	15	7	7	7	7	21	21
177	7	14	12	8	13	13	6
178	0	0	0	3	0	0	7
179	7	2	5	2	1	2	1
180	3	3	2	3	4	3	1
181	0	0	0	0	0	0	0
182	7	7	8	21	7	9	8
183	4	0	0	0	0	1	0
184	4	1	1	2	1	3	7
185	2	0	2	1	0	0	0
186	16	18	9	4	11	16	7
187	0	0	2	1	0	0	0
188	0	0	0	0	0	0	0
189	1	0	0	4	6	5	2
190	0	1	1	1	1	2	2
191	4	1	0	5	14	0	2
192	7	9	11	8	6	6	6
193	3	6	4	8	2	3	3
194	11	6	10	3	2	1	8
195	8	7	8	7	11	11	15
196	5	2	1	2	0	4	5
197	2	1	2	1	1	NA	2
198	3	7	0	2	8	5	3
199	4	5	3	3	NA	2	3
200	0	1	2	0	2	3	2
201	9	5	3	6	2	1	3
202	4	2	1	0	1	4	13
203	7	13	13	17	7	7	7
204	7	2	3	5	3	2	4
205	6	4	6	7	7	6	6
206	9	1	1	4	0	4	3
207	15	9	5	6	10	5	4
208	16	9	17	9	7	9	9
209	3	5	10	8	3	10	7
210	14	4	4	2	1	3	1
211	17	9	8	13	NA	6	7
212	3	6	3	0	2	1	1
213	10	9	7	0	0	0	7
214	0	0	1	4	0	16	11
215	15	8	6	5	6	6	6
216	1	2	2	4	4	3	4
217	0	1	1	0	1	1	0
218	19	17	17	19	8	15	11
219	2	11	6	8	10	7	6
220	0	0	3	3	2	2	2
221	0	0	0	0	0	0	0
222	5	3	2	0	NA	0	0
223	4	0	5	0	2	5	5
224	3	2	2	4	5	3	4
225	8	1	3	0	6	1	4
226	0	0	0	0	0	0	0
227	1	2	6	6	0	4	4
228	4	5	4	7	6	7	12
229	6	5	3	7	9	10	10

## Sheet: PHQ8
Subject_ID	PHQ8_Score_Visit1	PHQ8_Score_Visit2	PHQ8_Score_Visit3	PHQ8_Score_Visit4	PHQ8_Score_Visit5	PHQ8_Score_Visit6	PHQ8_Score_Visit7
1	5	2	3	8	1	0	3
2	3	1	2	5	3	3	4
3	3	0	0	0	1	2	1
4	7	15	11	0	12	14	8
5	3	2	6	4	10	13	4
6	5	1	3	4	2	6	0
7	5	0	1	1	0	1	1
8	6	12	14	17	9	15	14
9	7	1	2	0	3	4	6
10	3	3	4	4	9	2	5
11	3	4	2	0	0	0	0
12	4	5	3	3	2	2	0
13	4	3	3	6	2	1	4
14	16	20	19	16	14	7	7
15	8	4	8	5	6	6	5
16	0	2	0	4	0	0	0
17	4	4	5	5	4	0	3
18	7	6	5	0	7	6	7
19	4	3	4	3	3	2	2
20	2	3	3	5	2	2	1
21	7	2	2	2	2	8	2
22	3	7	7	7	4	5	5
23	4	3	5	3	0	1	1
24	2	0	0	0	1	1	1
25	12	18	9	0	0	12	11
26	10	6	13	10	0	6	5
27	5	7	2	3	1	1	3
28	1	0	2	2	1	0	0
29	0	0	2	0	0	0	0
30	7	8	14	15	8	11	13
31	12	11	18	20	10	14	11
32	4	3	3	8	4	2	0
33	10	20	20	24	13	12	19
34	1	2	1	2	0	1	1
35	4	11	17	15	6	3	3
36	0	5	1	0	6	3	2
37	5	5	6	10	6	8	5
38	1	3	3	0	1	1	0
39	15	5	3	0	5	0	6
40	1	4	2	4	1	1	3
41	0	1	4	3	0	3	0
42	2	3	0	0	1	2	1
43	2	9	9	7	1	0	1
44	2	7	7	6	3	0	6
45	10	12	10	11	10	8	9
46	2	4	5	5	1	3	2
47	4	5	2	4	7	0	0
48	11	8	12	11	8	6	8
49	2	1	1	1	1	1	1
50	12	8	6	12	12	5	7
51	1	4	2	5	2	2	0
52	14	16	8	0	6	5	4
53	11	10	7	0	13	13	17
54	0	0	0	0	0	0	0
55	8	11	0	0	14	7	8
56	1	6	4	0	6	3	2
57	4	2	1	0	0	0	0
58	4	11	4	6	6	2	3
59	1	1	4	2	2	1	5
60	1	3	3	2	2	2	1
61	7	4	10	11	10	6	7
62	3	7	16	20	16	16	8
63	10	18	12	8	8	13	9
64	1	2	1	0	1	0	0
65	12	4	2	0	0	1	1
66	2	0	1	0	3	2	2
67	9	3	4	0	4	7	8
68	8	4	2	3	2	5	4
69	0	0	6	0	0	1	2
70	4	10	11	5	7	4	2
71	3	0	0	1	0	2	5
72	4	2	2	3	0	2	1
73	1	6	7	5	0	1	0
74	3	5	3	2	0	5	8
75	3	6	9	0	5	2	4
76	0	0	0	0	1	1	0
77	8	4	3	7	0	3	11
78	8	5	7	4	4	4	2
79	8	8	6	6	5	3	3
80	7	12	14	12	5	11	5
81	7	6	2	0	3	0	3
82	2	0	2	2	1	1	0
83	2	4	7	7	7	3	5
84	6	4	3	1	8	1	3
85	1	2	6	7	11	5	4
86	0	4	2	2	3	0	0
87	7	7	8	7	14	8	5
88	2	4	4	4	9	14	4
89	3	4	7	0	0	0	0
90	1	4	5	1	1	1	2
91	0	0	2	2	0	2	1
92	7	0	1	2	0	2	0
93	2	10	3	0	0	0	2
94	8	8	5	7	6	NA	8
95	1	0	2	2	13	1	0
96	6	7	8	5	4	2	3
97	1	2	2	0	2	6	2
98	0	5	11	10	3	2	2
99	2	2	3	5	3	2	2
100	10	9	5	0	3	8	1
101	1	0	3	1	1	1	3
102	9	11	11	12	9	12	18
103	1	2	1	2	1	2	2
104	2	0	2	0	0	6	0
105	5	4	8	0	5	0	0
106	7	7	10	8	3	2	1
107	0	0	1	0	0	1	1
108	8	8	5	8	0	7	10
109	0	0	0	0	0	0	0
110	11	14	8	11	4	11	15
111	4	5	6	1	4	1	2
112	0	1	12	4	2	0	0
113	7	3	1	3	3	1	1
114	3	6	7	6	0	5	3
115	4	1	3	3	2	3	1
116	0	3	1	3	0	0	0
117	5	4	9	4	0	2	2
118	3	1	3	5	0	2	2
119	5	8	6	0	5	6	2
120	1	7	8	8	8	6	9
121	0	3	1	2	3	2	2
122	21	17	17	21	15	21	21
123	3	8	6	0	5	2	0
124	0	0	0	0	0	0	0
125	0	13	0	0	21	6	0
126	5	1	1	8	3	5	0
127	0	1	1	3	1	0	0
128	0	10	1	0	7	4	3
129	0	3	5	8	3	0	0
130	0	3	1	8	0	0	0
131	7	7	8	0	8	5	6
132	0	3	6	1	4	2	4
133	2	2	4	3	1	0	0
134	7	3	8	5	5	9	0
135	6	9	12	0	7	5	6
136	6	7	9	9	4	3	2
137	5	3	6	0	4	5	11
138	0	1	1	2	5	2	0
139	8	12	12	0	2	11	7
140	0	3	2	3	1	1	0
141	2	6	2	2	2	1	3
142	4	5	0	2	1	7	2
143	0	2	2	0	0	1	1
144	9	8	15	16	16	18	14
145	2	2	2	0	6	7	4
146	1	4	2	3	3	6	3
147	7	7	9	6	4	7	6
148	14	9	10	14	0	13	14
149	1	0	0	0	0	0	0
150	5	5	7	NA	NA	4	4
151	6	12	6	0	NA	4	5
152	3	9	11	8	1	5	4
153	9	8	10	10	6	8	4
154	13	8	13	0	11	11	16
155	3	0	2	1	0	2	0
156	6	9	5	8	4	4	4
157	8	4	8	4	12	10	6
158	4	3	7	11	8	5	3
159	8	5	8	9	7	2	4
160	0	2	0	0	0	0	0
161	0	2	4	0	0	0	0
162	2	3	2	3	2	3	2
163	6	3	2	1	0	0	0
164	6	9	11	7	3	6	3
165	5	NA	4	0	1	2	0
166	4	1	3	7	1	3	5
167	9	4	17	6	14	11	0
168	13	5	12	8	5	7	5
169	2	1	2	1	3	5	2
170	8	8	4	0	4	2	3
171	3	3	2	2	0	0	0
172	0	4	1	4	5	1	0
173	7	7	8	5	3	4	7
174	1	3	5	0	0	0	0
175	2	1	3	1	1	1	1
176	17	3	3	5	6	8	8
177	8	17	11	7	12	10	8
178	1	2	3	2	5	0	11
179	3	4	4	3	2	4	4
180	3	2	7	5	5	2	3
181	3	2	7	4	7	7	6
182	19	14	21	19	18	19	17
183	3	2	4	4	1	1	2
184	1	7	3	4	4	1	13
185	2	0	3	3	0	2	1
186	5	9	14	11	9	13	11
187	0	2	2	2	0	0	0
188	0	0	0	0	0	0	0
189	0	1	0	4	3	9	3
190	2	2	3	3	2	2	2
191	7	7	2	10	16	6	6
192	8	13	14	10	9	11	9
193	3	6	4	15	2	3	2
194	5	15	16	13	5	4	13
195	5	8	11	14	12	17	17
196	7	3	4	4	10	8	13
197	2	3	0	4	3	NA	2
198	3	10	2	8	4	8	7
199	7	7	4	3	NA	5	6
200	2	1	0	1	2	5	2
201	5	8	9	8	7	3	7
202	5	11	7	12	10	8	18
203	8	10	7	13	6	6	7
204	4	7	8	11	2	4	4
205	4	4	5	4	3	3	4
206	13	7	8	8	9	13	9
207	8	8	6	5	15	6	6
208	11	11	15	10	11	10	12
209	4	5	7	9	4	12	10
210	7	5	3	5	4	1	1
211	16	16	12	16	NA	8	9
212	0	2	5	0	6	3	3
213	6	6	10	0	0	0	9
214	0	0	0	2	0	10	8
215	16	11	12	5	8	8	11
216	4	13	4	6	5	9	7
217	7	2	5	7	3	3	4
218	18	13	15	21	13	10	16
219	2	9	14	12	12	8	8
220	5	3	11	8	6	6	7
221	0	1	2	1	3	0	0
222	11	6	8	2	NA	6	1
223	0	3	5	4	2	4	3
224	3	4	3	1	2	2	3
225	7	3	3	3	3	2	3
226	0	1	3	3	2	1	1
227	0	6	1	2	2	1	2
228	10	11	10	10	12	10	19
229	12	14	1	11	9	11	18

## Sheet: BPI
Subject_ID	BPI_Severity_Score_Visit1	BPI_Severity_Score_Visit2	BPI_Severity_Score_Visit3	BPI_Severity_Score_Visit4	BPI_Severity_Score_Visit5	BPI_Severity_Score_Visit6	BPI_Severity_Score_Visit7
1	0	0	0	0	0	0	0
2	2	7	3	9	4	3	4
3	0	0	0	0	0	0	0
4	1	4	12	0	20	16	10
5	15	10	0	7	17	23	3
6	12	0	4	4	0	0	2
7	12	0	0	3	8	8	2
8	0	1	1	35	4	0	12
9	4	0	4	0	5	0	0
10	4	0	12	9	8	0	9
11	0	0	0	0	0	0	0
12	0	0	0	0	0	0	0
13	0	0	5	2	4	0	0
14	32	7	13	24	16	0	7
15	8	4	3	0	0	22	0
16	3	0	0	0	0	0	0
17	7	7	0	5	10	2	4
18	0	0	0	0	0	0	0
19	4	0	0	0	0	6	10
20	0	0	0	0	1	1	0
21	15	12	0	0	0	0	13
22	2	0	1	3	3	4	0
23	4	1	5	9	2	7	11
24	5	3	0	4	5	5	8
25	18	14	8	0	0	19	10
26	0	16	28	36	0	23	18
27	0	0	0	0	0	0	0
28	0	0	0	0	0	0	0
29	0	0	0	0	0	0	16
30	1	0	0	3	0	5	11
31	4	3	0	0	5	11	8
32	0	0	0	2	1	3	3
33	4	13	4	12	8	11	11
34	0	0	0	1	3	0	0
35	9	13	4	0	0	3	0
36	0	6	0	0	13	0	0
37	0	0	0	0	0	0	0
38	4	0	0	0	0	0	0
39	0	27	16	0	23	18	4
40	1	7	2	6	4	3	19
41	2	4	3	14	5	8	13
42	0	0	0	0	0	0	0
43	2	4	4	0	3	1	3
44	0	4	3	7	0	2	1
45	0	4	7	0	4	5	15
46	0	0	0	0	0	0	0
47	0	0	0	0	0	0	0
48	0	3	4	3	10	3	4
49	3	3	0	8	3	6	3
50	12	14	22	16	21	8	0
51	10	0	0	0	0	0	0
52	0	4	4	0	0	0	0
53	2	8	0	0	21	10	8
54	9	3	2	0	0	0	0
55	0	18	0	0	8	0	0
56	4	0	16	0	12	8	9
57	2	0	0	0	2	0	0
58	0	4	0	0	0	0	0
59	2	0	23	10	11	0	3
60	0	1	1	4	3	1	4
61	20	4	6	0	12	28	4
62	12	14	28	24	18	19	17
63	22	22	23	22	20	19	24
64	0	7	10	0	0	0	0
65	1	1	0	0	4	0	2
66	0	0	0	0	0	0	0
67	5	9	30	0	20	26	30
68	0	0	3	0	0	0	1
69	0	0	11	0	0	0	0
70	1	5	11	10	23	3	4
71	3	0	0	0	0	0	6
72	9	0	0	0	0	0	0
73	19	4	11	0	11	0	0
74	19	0	0	0	3	0	0
75	7	21	16	0	11	12	16
76	0	0	0	0	9	0	0
77	6	0	0	0	0	0	6
78	15	16	13	16	17	22	12
79	15	3	15	12	8	9	4
80	0	4	6	16	4	4	4
81	0	5	4	0	4	10	3
82	0	0	0	0	0	0	0
83	0	0	7	0	0	2	12
84	6	12	0	0	0	1	0
85	19	0	24	0	20	0	0
86	8	8	0	9	10	4	5
87	7	0	3	2	3	5	6
88	19	12	7	12	0	28	15
89	0	0	0	0	1	0	0
90	5	5	5	7	4	7	21
91	0	0	0	0	0	7	5
92	3	0	0	0	0	0	0
93	0	3	0	0	0	0	7
94	18	33	17	31	20	NA	9
95	0	0	0	0	8	0	4
96	4	4	3	0	9	0	0
97	20	0	0	0	0	0	17
98	6	4	8	2	9	8	5
99	1	0	4	2	3	6	4
100	0	0	0	0	6	1	1
101	4	0	6	0	6	7	7
102	0	0	0	0	6	16	8
103	1	0	4	1	0	0	0
104	0	0	0	0	0	0	0
105	0	0	0	0	0	0	0
106	0	9	10	4	0	7	12
107	0	0	0	0	0	0	0
108	10	8	4	8	0	3	14
109	4	4	4	0	0	4	0
110	2	8	4	9	0	12	8
111	15	20	6	12	7	32	4
112	0	0	10	6	4	0	0
113	6	8	4	7	11	11	7
114	0	0	0	0	0	8	0
115	0	0	0	0	0	0	0
116	0	0	0	0	0	0	0
117	0	0	0	0	0	0	0
118	20	0	0	0	12	12	0
119	0	3	2	0	0	2	0
120	0	1	2	5	12	4	4
121	0	3	0	0	9	0	4
122	16	3	19	8	16	15	13
123	8	0	0	0	3	2	0
124	0	2	2	0	9	6	2
125	0	39	0	0	40	0	0
126	5	0	0	0	0	12	0
127	0	0	0	0	0	0	0
128	0	0	0	0	0	0	0
129	0	4	4	25	4	0	0
130	0	0	0	0	0	0	2
131	4	0	0	0	12	13	22
132	0	0	4	7	0	0	14
133	11	0	4	9	0	0	14
134	6	4	24	26	36	21	28
135	9	1	11	0	2	0	4
136	0	13	10	3	4	4	1
137	6	0	3	0	4	0	0
138	4	3	4	0	1	0	0
139	0	11	12	0	4	4	4
140	0	7	16	8	6	14	34
141	0	0	0	0	0	0	0
142	0	0	0	0	0	24	11
143	0	0	7	0	0	0	0
144	4	5	9	0	13	7	5
145	0	1	0	0	0	20	0
146	3	3	4	3	11	9	6
147	4	17	13	3	4	11	1
148	10	4	8	4	0	0	0
149	0	0	0	0	11	0	20
150	12	5	0	NA	NA	18	0
151	15	24	20	0	NA	9	7
152	4	0	4	6	0	0	0
153	8	10	21	11	16	26	1
154	16	17	18	0	22	26	27
155	4	0	0	0	0	0	0
156	3	0	0	0	0	0	0
157	6	3	4	2	9	8	8
158	0	0	2	3	1	0	0
159	13	6	5	18	10	8	11
160	0	3	3	3	0	0	0
161	0	0	0	0	3	2	0
162	0	0	0	11	12	8	0
163	0	0	0	4	0	0	0
164	0	7	13	12	15	8	7
165	7	NA	0	0	2	4	8
166	4	0	3	7	4	0	4
167	0	16	27	13	24	17	0
168	4	0	0	0	3	27	4
169	0	0	0	0	3	2	2
170	0	0	0	0	0	0	4
171	7	0	0	0	0	0	0
172	13	4	5	8	3	1	0
173	0	0	0	0	0	0	0
174	15	1	0	0	0	0	0
175	0	0	0	0	0	0	1
176	3	0	0	0	0	0	27
177	4	7	13	4	5	5	15
178	0	5	8	13	4	0	17
179	0	0	0	0	0	0	0
180	5	0	9	17	11	3	5
181	4	4	7	7	11	12	13
182	24	23	26	36	33	25	20
183	3	1	0	0	2	3	4
184	0	16	10	13	11	23	18
185	0	0	3	6	5	0	8
186	0	0	9	10	3	1	7
187	0	0	0	1	0	0	0
188	0	0	0	0	0	0	0
189	6	0	2	6	5	11	8
190	0	0	0	0	0	2	2
191	0	0	0	1	0	0	3
192	4	7	8	6	15	10	8
193	0	0	3	14	3	2	36
194	0	17	26	23	17	20	13
195	0	0	3	5	3	4	13
196	0	0	0	0	16	0	11
197	5	0	6	0	0	NA	0
198	20	12	14	24	10	13	8
199	0	0	0	0	NA	0	4
200	0	0	0	0	3	6	0
201	4	4	6	16	6	5	4
202	4	7	0	0	9	9	14
203	0	0	0	6	0	7	0
204	1	3	5	7	3	0	3
205	0	6	6	9	5	7	5
206	3	0	3	7	5	8	4
207	4	4	5	4	13	4	4
208	23	0	6	17	0	1	0
209	0	8	6	13	23	28	14
210	6	3	6	4	3	4	1
211	5	2	1	4	NA	3	5
212	0	0	8	0	0	0	12
213	4	4	15	0	0	0	13
214	0	0	0	0	6	12	4
215	16	9	10	3	8	7	10
216	0	0	1	22	4	18	7
217	0	0	0	0	0	0	0
218	23	11	16	19	26	14	8
219	8	17	17	17	20	21	21
220	6	5	9	5	4	6	12
221	0	0	0	7	0	8	4
222	12	0	0	0	NA	0	7
223	0	7	12	10	0	4	0
224	1	4	4	13	10	4	2
225	3	4	0	0	3	13	4
226	4	0	4	0	0	11	8
227	0	11	0	0	0	0	13
228	0	0	0	2	9	1	19
229	10	3	0	20	4	0	0

## Sheet: PCS
Subject_ID	PCS_Score_Visit1
1	10
2	7
3	6
4	6
5	4
6	6
7	4
8	0
9	0
10	0
11	5
12	3
13	5
14	17
15	5
16	0
17	5
18	0
19	0
20	3
21	0
22	1
23	6
24	1
25	7
26	2
27	7
28	0
29	0
30	0
31	15
32	0
33	6
34	1
35	0
36	4
37	0
38	0
39	10
40	1
41	1
42	2
43	4
44	1
45	0
46	0
47	13
48	5
49	0
50	3
51	0
52	9
53	0
54	0
55	1
56	3
57	0
58	0
59	1
60	0
61	13
62	4
63	6
64	0
65	7
66	0
67	14
68	10
69	0
70	1
71	0
72	2
73	1
74	10
75	2
76	0
77	2
78	10
79	6
80	0
81	0
82	1
83	0
84	6
85	3
86	0
87	7
88	6
89	2
90	0
91	2
92	2
93	1
94	15
95	6
96	2
97	1
98	1
99	1
100	0
101	2
102	12
103	2
104	3
105	2
106	0
107	0
108	12
109	0
110	15
111	0
112	2
113	9
114	6
115	4
116	0
117	5
118	0
119	3
120	6
121	0
122	6
123	7
124	1
125	0
126	4
127	6
128	0
129	0
130	0
131	5
132	1
133	1
134	1
135	8
136	15
137	0
138	2
139	5
140	0
141	2
142	9
143	3
144	9
145	0
146	5
147	3
148	10
149	0
150	6
151	3
152	1
153	4
154	5
155	8
156	4
157	12
158	3
159	12
160	0
161	0
162	3
163	4
164	0
165	4
166	11
167	9
168	5
169	2
170	3
171	3
172	2
173	8
174	3
175	7
176	14
177	8
178	0
179	0
180	1
181	0
182	13
183	1
184	1
185	1
186	11
187	0
188	6
189	1
190	3
191	4
192	2
193	0
194	0
195	13
196	7
197	2
198	2
199	0
200	2
201	1
202	2
203	0
204	4
205	4
206	4
207	5
208	2
209	3
210	3
211	14
212	0
213	0
214	0
215	8
216	6
217	3
218	8
219	0
220	4
221	0
222	2
223	0
224	5
225	0
226	0
227	0
228	12
229	4

## Sheet: PROMIS_Physical
Subject_ID	PROMIS_Physical_Function_T_Score_Visit1	PROMIS_Physical_Function_T_Score_Visit2	PROMIS_Physical_Function_T_Score_Visit3	PROMIS_Physical_Function_T_Score_Visit4	PROMIS_Physical_Function_T_Score_Visit5	PROMIS_Physical_Function_T_Score_Visit6	PROMIS_Physical_Function_T_Score_Visit7
1	58.6058	58.6058	55.4631	44.9876	52.3205	56.5107	54.4156
2	52.3205	55.4631	52.3205	47.0827	49.1778	47.0827	53.368
3	50.2254	27.1792	55.4631	57.5583	58.6058	58.6058	58.6058
4	54.4156	40.7974	50.2254	27.1792	46.0352	47.0827	52.3205
5	56.5107	53.368	51.2729	52.3205	47.0827	48.1303	52.3205
6	58.6058	56.5107	54.4156	55.4631	54.4156	56.5107	58.6058
7	56.5107	56.5107	58.6058	58.6058	57.5583	58.6058	58.6058
8	57.5583	56.5107	52.3205	39.7499	56.5107	55.4631	52.3205
9	52.3205	55.4631	58.6058	27.1792	58.6058	58.6058	58.6058
10	58.6058	58.6058	58.6058	57.5583	55.4631	58.6058	55.4631
11	58.6058	54.4156	57.5583	58.6058	58.6058	58.6058	58.6058
12	57.5583	58.6058	58.6058	50.2254	56.5107	57.5583	57.5583
13	58.6058	58.6058	50.2254	54.4156	57.5583	57.5583	56.5107
14	43.9401	43.9401	38.7023	46.0352	50.2254	55.4631	50.2254
15	42.8925	56.5107	54.4156	52.3205	48.1303	52.3205	54.4156
16	57.5583	57.5583	58.6058	58.6058	54.4156	55.4631	54.4156
17	54.4156	51.2729	53.368	53.368	53.368	57.5583	54.4156
18	57.5583	57.5583	53.368	27.1792	55.4631	58.6058	58.6058
19	54.4156	57.5583	58.6058	57.5583	57.5583	58.6058	57.5583
20	58.6058	58.6058	52.3205	56.5107	57.5583	55.4631	56.5107
21	56.5107	56.5107	56.5107	57.5583	56.5107	57.5583	50.2254
22	54.4156	58.6058	51.2729	49.1778	55.4631	58.6058	57.5583
23	44.9876	57.5583	47.0827	49.1778	55.4631	58.6058	50.2254
24	56.5107	57.5583	27.1792	57.5583	53.368	55.4631	58.6058
25	41.845	36.6072	39.7499	27.1792	27.1792	44.9876	46.0352
26	54.4156	50.2254	42.8925	50.2254	27.1792	44.9876	43.9401
27	53.368	58.6058	58.6058	58.6058	58.6058	58.6058	58.6058
28	58.6058	58.6058	58.6058	58.6058	58.6058	58.6058	58.6058
29	58.6058	58.6058	58.6058	57.5583	58.6058	58.6058	58.6058
30	57.5583	54.4156	46.0352	38.7023	52.3205	53.368	43.9401
31	42.8925	48.1303	49.1778	46.0352	47.0827	47.0827	48.1303
32	58.6058	58.6058	56.5107	48.1303	57.5583	55.4631	58.6058
33	37.6548	43.9401	36.6072	35.5597	40.7974	37.6548	43.9401
34	57.5583	58.6058	54.4156	53.368	54.4156	55.4631	56.5107
35	56.5107	52.3205	50.2254	42.8925	49.1778	54.4156	58.6058
36	58.6058	48.1303	50.2254	58.6058	50.2254	57.5583	52.3205
37	58.6058	58.6058	53.368	52.3205	52.3205	53.368	57.5583
38	58.6058	58.6058	56.5107	57.5583	58.6058	57.5583	58.6058
39	54.4156	38.7023	43.9401	27.1792	41.845	39.7499	50.2254
40	58.6058	57.5583	57.5583	57.5583	58.6058	58.6058	57.5583
41	58.6058	58.6058	58.6058	52.3205	58.6058	58.6058	58.6058
42	58.6058	58.6058	58.6058	27.1792	58.6058	58.6058	58.6058
43	56.5107	58.6058	58.6058	51.2729	56.5107	58.6058	58.6058
44	50.2254	48.1303	58.6058	54.4156	56.5107	56.5107	58.6058
45	57.5583	50.2254	54.4156	48.1303	55.4631	53.368	49.1778
46	57.5583	54.4156	52.3205	48.1303	53.368	51.2729	49.1778
47	56.5107	58.6058	58.6058	58.6058	58.6058	58.6058	58.6058
48	47.0827	53.368	49.1778	42.8925	49.1778	50.2254	49.1778
49	58.6058	58.6058	58.6058	57.5583	56.5107	57.5583	58.6058
50	54.4156	49.1778	47.0827	43.9401	50.2254	58.6058	54.4156
51	58.6058	58.6058	58.6058	58.6058	58.6058	58.6058	58.6058
52	42.8925	37.6548	52.3205	27.1792	55.4631	53.368	57.5583
53	49.1778	47.0827	51.2729	27.1792	42.8925	46.0352	48.1303
54	58.6058	58.6058	58.6058	27.1792	58.6058	58.6058	58.6058
55	47.0827	39.7499	27.1792	27.1792	39.7499	41.845	40.7974
56	58.6058	54.4156	48.1303	27.1792	39.7499	49.1778	46.0352
57	50.2254	53.368	54.4156	27.1792	57.5583	58.6058	55.4631
58	50.2254	48.1303	50.2254	43.9401	58.6058	52.3205	58.6058
59	58.6058	58.6058	44.9876	44.9876	42.8925	54.4156	41.845
60	58.6058	54.4156	56.5107	52.3205	52.3205	54.4156	57.5583
61	39.7499	43.9401	43.9401	42.8925	40.7974	50.2254	38.7023
62	48.1303	43.9401	41.845	44.9876	49.1778	41.845	43.9401
63	41.845	42.8925	40.7974	46.0352	39.7499	39.7499	43.9401
64	53.368	58.6058	54.4156	27.1792	55.4631	58.6058	58.6058
65	49.1778	51.2729	54.4156	27.1792	52.3205	57.5583	57.5583
66	58.6058	57.5583	58.6058	27.1792	56.5107	55.4631	56.5107
67	41.845	41.845	43.9401	27.1792	43.9401	42.8925	38.7023
68	55.4631	57.5583	57.5583	57.5583	54.4156	56.5107	58.6058
69	57.5583	58.6058	55.4631	58.6058	58.6058	58.6058	58.6058
70	51.2729	41.845	42.8925	44.9876	46.0352	48.1303	54.4156
71	58.6058	58.6058	58.6058	58.6058	58.6058	58.6058	58.6058
72	58.6058	58.6058	58.6058	58.6058	58.6058	58.6058	58.6058
73	56.5107	49.1778	41.845	56.5107	56.5107	58.6058	56.5107
74	58.6058	43.9401	58.6058	44.9876	56.5107	46.0352	37.6548
75	56.5107	44.9876	44.9876	27.1792	52.3205	54.4156	57.5583
76	58.6058	56.5107	56.5107	27.1792	49.1778	54.4156	55.4631
77	53.368	56.5107	55.4631	49.1778	58.6058	58.6058	51.2729
78	57.5583	52.3205	46.0352	52.3205	52.3205	50.2254	54.4156
79	54.4156	51.2729	50.2254	50.2254	43.9401	50.2254	53.368
80	33.4645	34.5121	34.5121	34.5121	36.6072	34.5121	36.6072
81	57.5583	54.4156	54.4156	27.1792	58.6058	56.5107	58.6058
82	58.6058	58.6058	58.6058	58.6058	58.6058	57.5583	57.5583
83	58.6058	50.2254	48.1303	50.2254	55.4631	57.5583	58.6058
84	56.5107	52.3205	53.368	57.5583	55.4631	56.5107	57.5583
85	55.4631	56.5107	34.5121	33.4645	33.4645	34.5121	40.7974
86	58.6058	55.4631	58.6058	56.5107	58.6058	58.6058	58.6058
87	54.4156	57.5583	53.368	48.1303	50.2254	57.5583	53.368
88	46.0352	50.2254	53.368	52.3205	52.3205	41.845	52.3205
89	57.5583	57.5583	50.2254	27.1792	56.5107	58.6058	58.6058
90	57.5583	58.6058	56.5107	57.5583	58.6058	57.5583	58.6058
91	58.6058	58.6058	58.6058	58.6058	58.6058	58.6058	58.6058
92	54.4156	58.6058	52.3205	58.6058	58.6058	44.9876	58.6058
93	58.6058	39.7499	48.1303	27.1792	58.6058	55.4631	50.2254
94	52.3205	44.9876	57.5583	44.9876	51.2729	NA	49.1778
95	55.4631	55.4631	54.4156	51.2729	33.4645	35.5597	48.1303
96	54.4156	50.2254	42.8925	50.2254	41.845	55.4631	54.4156
97	55.4631	58.6058	57.5583	27.1792	57.5583	56.5107	58.6058
98	58.6058	58.6058	49.1778	52.3205	55.4631	57.5583	51.2729
99	58.6058	57.5583	56.5107	57.5583	54.4156	52.3205	56.5107
100	47.0827	51.2729	54.4156	27.1792	52.3205	57.5583	57.5583
101	46.0352	54.4156	51.2729	50.2254	48.1303	51.2729	51.2729
102	58.6058	51.2729	47.0827	43.9401	40.7974	47.0827	52.3205
103	58.6058	57.5583	57.5583	57.5583	58.6058	58.6058	58.6058
104	57.5583	58.6058	58.6058	58.6058	27.1792	57.5583	58.6058
105	58.6058	58.6058	52.3205	53.368	44.9876	57.5583	58.6058
106	42.8925	43.9401	43.9401	40.7974	47.0827	49.1778	42.8925
107	58.6058	58.6058	58.6058	58.6058	55.4631	58.6058	58.6058
108	58.6058	51.2729	55.4631	47.0827	27.1792	50.2254	50.2254
109	58.6058	58.6058	58.6058	58.6058	58.6058	58.6058	58.6058
110	47.0827	47.0827	44.9876	37.6548	42.8925	41.845	41.845
111	52.3205	39.7499	53.368	54.4156	53.368	53.368	58.6058
112	56.5107	51.2729	37.6548	43.9401	46.0352	53.368	54.4156
113	56.5107	57.5583	56.5107	57.5583	55.4631	56.5107	58.6058
114	58.6058	58.6058	58.6058	56.5107	27.1792	58.6058	58.6058
115	58.6058	58.6058	57.5583	55.4631	58.6058	58.6058	58.6058
116	58.6058	58.6058	55.4631	55.4631	57.5583	58.6058	58.6058
117	54.4156	56.5107	41.845	42.8925	56.5107	58.6058	56.5107
118	55.4631	58.6058	52.3205	51.2729	58.6058	57.5583	58.6058
119	54.4156	51.2729	55.4631	27.1792	54.4156	55.4631	56.5107
120	58.6058	56.5107	50.2254	46.0352	51.2729	55.4631	56.5107
121	58.6058	55.4631	56.5107	54.4156	53.368	51.2729	49.1778
122	49.1778	52.3205	57.5583	53.368	50.2254	47.0827	40.7974
123	52.3205	54.4156	53.368	27.1792	54.4156	56.5107	27.1792
124	58.6058	58.6058	58.6058	27.1792	58.6058	58.6058	58.6058
125	27.1792	40.7974	27.1792	27.1792	40.7974	47.0827	27.1792
126	44.9876	55.4631	53.368	48.1303	51.2729	56.5107	58.6058
127	58.6058	57.5583	57.5583	58.6058	58.6058	58.6058	58.6058
128	53.368	52.3205	42.8925	27.1792	53.368	53.368	58.6058
129	58.6058	58.6058	56.5107	52.3205	58.6058	58.6058	58.6058
130	58.6058	58.6058	56.5107	53.368	58.6058	58.6058	58.6058
131	51.2729	40.7974	36.6072	27.1792	47.0827	48.1303	46.0352
132	58.6058	54.4156	47.0827	57.5583	52.3205	55.4631	56.5107
133	54.4156	56.5107	57.5583	55.4631	58.6058	58.6058	58.6058
134	58.6058	55.4631	50.2254	56.5107	43.9401	47.0827	54.4156
135	58.6058	58.6058	52.3205	27.1792	58.6058	56.5107	57.5583
136	43.9401	52.3205	50.2254	49.1778	55.4631	57.5583	57.5583
137	53.368	55.4631	56.5107	27.1792	57.5583	58.6058	56.5107
138	54.4156	55.4631	51.2729	49.1778	57.5583	57.5583	58.6058
139	49.1778	44.9876	36.6072	27.1792	54.4156	58.6058	41.845
140	56.5107	50.2254	51.2729	44.9876	43.9401	46.0352	47.0827
141	55.4631	54.4156	55.4631	54.4156	55.4631	54.4156	52.3205
142	58.6058	58.6058	57.5583	57.5583	58.6058	47.0827	55.4631
143	58.6058	58.6058	58.6058	27.1792	58.6058	53.368	58.6058
144	42.8925	47.0827	42.8925	44.9876	44.9876	41.845	46.0352
145	58.6058	58.6058	56.5107	27.1792	40.7974	53.368	54.4156
146	57.5583	57.5583	55.4631	50.2254	48.1303	54.4156	58.6058
147	54.4156	46.0352	46.0352	46.0352	50.2254	46.0352	54.4156
148	58.6058	51.2729	53.368	46.0352	27.1792	46.0352	49.1778
149	58.6058	58.6058	58.6058	27.1792	57.5583	58.6058	58.6058
150	56.5107	55.4631	53.368	NA	NA	55.4631	56.5107
151	46.0352	43.9401	47.0827	27.1792	NA	46.0352	39.7499
152	57.5583	56.5107	54.4156	54.4156	58.6058	53.368	57.5583
153	44.9876	42.8925	43.9401	37.6548	54.4156	39.7499	58.6058
154	51.2729	51.2729	44.9876	27.1792	40.7974	52.3205	48.1303
155	54.4156	58.6058	58.6058	56.5107	58.6058	58.6058	58.6058
156	49.1778	50.2254	53.368	49.1778	52.3205	50.2254	56.5107
157	55.4631	55.4631	49.1778	53.368	48.1303	47.0827	48.1303
158	56.5107	56.5107	49.1778	53.368	55.4631	57.5583	58.6058
159	58.6058	56.5107	53.368	46.0352	38.7023	58.6058	53.368
160	58.6058	58.6058	58.6058	58.6058	58.6058	58.6058	58.6058
161	58.6058	57.5583	57.5583	27.1792	58.6058	58.6058	58.6058
162	57.5583	56.5107	56.5107	57.5583	52.3205	52.3205	53.368
163	49.1778	50.2254	52.3205	44.9876	56.5107	27.1792	58.6058
164	44.9876	39.7499	40.7974	40.7974	55.4631	58.6058	58.6058
165	58.6058	NA	58.6058	58.6058	58.6058	58.6058	58.6058
166	55.4631	58.6058	56.5107	55.4631	58.6058	56.5107	57.5583
167	50.2254	55.4631	35.5597	42.8925	38.7023	42.8925	27.1792
168	33.4645	36.6072	35.5597	36.6072	41.845	36.6072	40.7974
169	57.5583	56.5107	52.3205	53.368	57.5583	55.4631	56.5107
170	58.6058	57.5583	56.5107	57.5583	57.5583	55.4631	52.3205
171	58.6058	58.6058	58.6058	58.6058	58.6058	58.6058	58.6058
172	50.2254	53.368	54.4156	53.368	57.5583	57.5583	58.6058
173	47.0827	49.1778	50.2254	47.0827	54.4156	57.5583	52.3205
174	54.4156	56.5107	55.4631	27.1792	58.6058	27.1792	58.6058
175	58.6058	58.6058	57.5583	57.5583	58.6058	57.5583	57.5583
176	44.9876	58.6058	58.6058	58.6058	57.5583	58.6058	58.6058
177	50.2254	54.4156	47.0827	53.368	54.4156	49.1778	54.4156
178	58.6058	57.5583	52.3205	50.2254	56.5107	27.1792	49.1778
179	58.6058	58.6058	58.6058	57.5583	58.6058	58.6058	57.5583
180	58.6058	58.6058	38.7023	39.7499	44.9876	54.4156	56.5107
181	53.368	49.1778	46.0352	39.7499	47.0827	47.0827	46.0352
182	38.7023	37.6548	38.7023	36.6072	33.4645	39.7499	38.7023
183	58.6058	58.6058	58.6058	57.5583	58.6058	58.6058	57.5583
184	57.5583	52.3205	53.368	52.3205	50.2254	34.5121	40.7974
185	58.6058	58.6058	50.2254	50.2254	58.6058	58.6058	58.6058
186	56.5107	54.4156	55.4631	51.2729	55.4631	51.2729	51.2729
187	58.6058	57.5583	56.5107	51.2729	57.5583	58.6058	58.6058
188	58.6058	58.6058	58.6058	58.6058	58.6058	27.1792	58.6058
189	58.6058	56.5107	56.5107	52.3205	56.5107	52.3205	53.368
190	52.3205	54.4156	56.5107	58.6058	56.5107	56.5107	55.4631
191	55.4631	52.3205	50.2254	50.2254	54.4156	54.4156	53.368
192	54.4156	52.3205	52.3205	49.1778	55.4631	52.3205	51.2729
193	57.5583	56.5107	54.4156	38.7023	51.2729	54.4156	50.2254
194	56.5107	34.5121	33.4645	33.4645	33.4645	36.6072	37.6548
195	53.368	51.2729	52.3205	49.1778	53.368	54.4156	36.6072
196	57.5583	54.4156	53.368	50.2254	47.0827	48.1303	50.2254
197	58.6058	58.6058	58.6058	58.6058	58.6058	NA	56.5107
198	58.6058	56.5107	52.3205	44.9876	43.9401	42.8925	43.9401
199	55.4631	51.2729	54.4156	57.5583	NA	56.5107	54.4156
200	57.5583	58.6058	57.5583	52.3205	58.6058	52.3205	58.6058
201	58.6058	52.3205	56.5107	53.368	52.3205	55.4631	56.5107
202	54.4156	34.5121	43.9401	39.7499	39.7499	40.7974	41.845
203	58.6058	57.5583	58.6058	57.5583	57.5583	57.5583	57.5583
204	57.5583	50.2254	47.0827	40.7974	49.1778	49.1778	53.368
205	50.2254	50.2254	48.1303	48.1303	50.2254	53.368	52.3205
206	57.5583	58.6058	55.4631	54.4156	39.7499	50.2254	48.1303
207	56.5107	54.4156	52.3205	51.2729	44.9876	56.5107	56.5107
208	47.0827	51.2729	52.3205	51.2729	50.2254	53.368	55.4631
209	58.6058	51.2729	50.2254	48.1303	55.4631	46.0352	47.0827
210	51.2729	50.2254	52.3205	50.2254	52.3205	54.4156	55.4631
211	48.1303	43.9401	42.8925	40.7974	NA	51.2729	51.2729
212	58.6058	58.6058	55.4631	27.1792	54.4156	53.368	47.0827
213	58.6058	58.6058	50.2254	27.1792	27.1792	27.1792	46.0352
214	58.6058	58.6058	54.4156	51.2729	47.0827	44.9876	43.9401
215	51.2729	46.0352	38.7023	43.9401	46.0352	55.4631	44.9876
216	58.6058	47.0827	54.4156	50.2254	49.1778	40.7974	48.1303
217	44.9876	47.0827	36.6072	37.6548	46.0352	50.2254	54.4156
218	52.3205	42.8925	43.9401	44.9876	40.7974	48.1303	44.9876
219	54.4156	43.9401	42.8925	41.845	42.8925	46.0352	49.1778
220	55.4631	56.5107	49.1778	50.2254	52.3205	50.2254	43.9401
221	58.6058	58.6058	57.5583	57.5583	50.2254	51.2729	56.5107
222	58.6058	52.3205	49.1778	58.6058	NA	57.5583	57.5583
223	58.6058	56.5107	54.4156	52.3205	54.4156	55.4631	53.368
224	52.3205	52.3205	54.4156	55.4631	54.4156	58.6058	58.6058
225	50.2254	44.9876	47.0827	49.1778	57.5583	55.4631	54.4156
226	58.6058	57.5583	54.4156	52.3205	57.5583	53.368	54.4156
227	58.6058	51.2729	56.5107	56.5107	58.6058	54.4156	52.3205
228	46.0352	44.9876	44.9876	48.1303	51.2729	53.368	50.2254
229	48.1303	44.9876	58.6058	39.7499	52.3205	52.3205	54.4156

## Sheet: PROMIS_Sleep_disturbance
Subject_ID	PROMIS_Sleep_Disturbance_T_Score_Visit1	PROMIS_Sleep_Disturbance_T_Score_Visit2	PROMIS_Sleep_Disturbance_T_Score_Visit3	PROMIS_Sleep_Disturbance_T_Score_Visit4	PROMIS_Sleep_Disturbance_T_Score_Visit5	PROMIS_Sleep_Disturbance_T_Score_Visit6	PROMIS_Sleep_Disturbance_T_Score_Visit7
1	48.4852	47.0838	48.4852	48.4852	56.8934	59.6961	51.2879
2	52.6893	54.0906	54.0906	54.0906	55.492	52.6893	55.492
3	55.492	24.6618	56.8934	56.8934	51.2879	55.492	54.0906
4	52.6893	47.0838	55.492	24.6618	49.8865	49.8865	47.0838
5	51.2879	52.6893	51.2879	51.2879	48.4852	44.281	55.492
6	49.8865	54.0906	52.6893	56.8934	56.8934	55.492	58.2948
7	56.8934	58.2948	58.2948	56.8934	58.2948	56.8934	56.8934
8	59.6961	49.8865	48.4852	40.0769	48.4852	45.6824	48.4852
9	58.2948	54.0906	59.6961	24.6618	59.6961	61.0975	56.8934
10	55.492	48.4852	54.0906	51.2879	44.281	52.6893	58.2948
11	54.0906	54.0906	45.6824	33.0701	55.492	55.492	55.492
12	51.2879	52.6893	45.6824	55.492	55.492	55.492	54.0906
13	54.0906	52.6893	55.492	54.0906	56.8934	54.0906	55.492
14	49.8865	44.281	47.0838	56.8934	48.4852	47.0838	45.6824
15	48.4852	55.492	49.8865	48.4852	48.4852	47.0838	42.8797
16	58.2948	51.2879	52.6893	49.8865	52.6893	56.8934	55.492
17	54.0906	48.4852	52.6893	51.2879	56.8934	56.8934	58.2948
18	51.2879	54.0906	48.4852	24.6618	45.6824	44.281	47.0838
19	54.0906	58.2948	52.6893	49.8865	52.6893	51.2879	48.4852
20	54.0906	54.0906	49.8865	49.8865	55.492	49.8865	58.2948
21	48.4852	56.8934	58.2948	51.2879	54.0906	55.492	54.0906
22	52.6893	49.8865	49.8865	52.6893	48.4852	47.0838	52.6893
23	55.492	55.492	55.492	54.0906	58.2948	55.492	58.2948
24	56.8934	49.8865	24.6618	55.492	51.2879	49.8865	52.6893
25	47.0838	44.281	52.6893	24.6618	24.6618	49.8865	48.4852
26	47.0838	48.4852	44.281	66.703	24.6618	49.8865	54.0906
27	54.0906	51.2879	51.2879	51.2879	58.2948	49.8865	47.0838
28	48.4852	55.492	56.8934	52.6893	56.8934	55.492	61.0975
29	55.492	56.8934	55.492	49.8865	55.492	55.492	56.8934
30	56.8934	55.492	49.8865	51.2879	48.4852	54.0906	48.4852
31	47.0838	47.0838	42.8797	44.281	49.8865	55.492	54.0906
32	51.2879	51.2879	49.8865	49.8865	54.0906	52.6893	54.0906
33	52.6893	45.6824	49.8865	47.0838	52.6893	49.8865	42.8797
34	56.8934	54.0906	54.0906	58.2948	55.492	58.2948	55.492
35	56.8934	54.0906	45.6824	56.8934	54.0906	54.0906	54.0906
36	56.8934	49.8865	58.2948	63.9003	47.0838	58.2948	62.4989
37	56.8934	55.492	54.0906	55.492	55.492	56.8934	55.492
38	49.8865	51.2879	54.0906	56.8934	54.0906	54.0906	55.492
39	45.6824	45.6824	56.8934	24.6618	52.6893	59.6961	56.8934
40	49.8865	51.2879	55.492	52.6893	48.4852	54.0906	49.8865
41	52.6893	55.492	55.492	58.2948	58.2948	56.8934	56.8934
42	52.6893	54.0906	58.2948	24.6618	58.2948	58.2948	59.6961
43	54.0906	56.8934	56.8934	54.0906	54.0906	48.4852	47.0838
44	54.0906	56.8934	54.0906	52.6893	56.8934	55.492	51.2879
45	37.2742	45.6824	51.2879	42.8797	47.0838	49.8865	45.6824
46	54.0906	55.492	54.0906	48.4852	52.6893	49.8865	51.2879
47	52.6893	49.8865	47.0838	54.0906	51.2879	48.4852	55.492
48	49.8865	44.281	45.6824	65.3016	44.281	51.2879	52.6893
49	55.492	56.8934	55.492	55.492	55.492	54.0906	55.492
50	48.4852	52.6893	52.6893	47.0838	42.8797	49.8865	48.4852
51	55.492	44.281	58.2948	45.6824	55.492	55.492	55.492
52	48.4852	59.6961	56.8934	24.6618	58.2948	56.8934	56.8934
53	65.3016	56.8934	47.0838	24.6618	47.0838	45.6824	45.6824
54	54.0906	56.8934	55.492	24.6618	58.2948	55.492	56.8934
55	59.6961	62.4989	24.6618	24.6618	56.8934	54.0906	58.2948
56	49.8865	49.8865	49.8865	24.6618	49.8865	52.6893	59.6961
57	49.8865	51.2879	58.2948	24.6618	58.2948	56.8934	52.6893
58	55.492	51.2879	51.2879	55.492	52.6893	58.2948	58.2948
59	56.8934	58.2948	58.2948	58.2948	56.8934	55.492	54.0906
60	55.492	55.492	55.492	56.8934	55.492	55.492	52.6893
61	55.492	49.8865	49.8865	59.6961	47.0838	55.492	47.0838
62	52.6893	51.2879	55.492	55.492	52.6893	58.2948	59.6961
63	51.2879	48.4852	44.281	41.4783	56.8934	52.6893	49.8865
64	58.2948	58.2948	54.0906	24.6618	58.2948	55.492	58.2948
65	55.492	56.8934	55.492	24.6618	55.492	59.6961	55.492
66	56.8934	56.8934	54.0906	24.6618	56.8934	51.2879	51.2879
67	54.0906	52.6893	49.8865	24.6618	47.0838	49.8865	48.4852
68	54.0906	55.492	58.2948	55.492	52.6893	48.4852	56.8934
69	58.2948	49.8865	51.2879	56.8934	49.8865	56.8934	54.0906
70	49.8865	47.0838	45.6824	51.2879	51.2879	61.0975	56.8934
71	55.492	55.492	55.492	55.492	55.492	55.492	52.6893
72	56.8934	58.2948	58.2948	56.8934	55.492	58.2948	58.2948
73	51.2879	55.492	52.6893	52.6893	48.4852	49.8865	51.2879
74	49.8865	54.0906	54.0906	58.2948	56.8934	55.492	58.2948
75	54.0906	58.2948	55.492	24.6618	52.6893	51.2879	52.6893
76	56.8934	56.8934	55.492	24.6618	49.8865	51.2879	54.0906
77	56.8934	59.6961	58.2948	58.2948	58.2948	49.8865	49.8865
78	58.2948	54.0906	55.492	55.492	49.8865	48.4852	56.8934
79	47.0838	48.4852	51.2879	51.2879	51.2879	55.492	52.6893
80	58.2948	54.0906	56.8934	58.2948	55.492	55.492	55.492
81	56.8934	55.492	54.0906	24.6618	59.6961	61.0975	58.2948
82	54.0906	54.0906	52.6893	55.492	52.6893	51.2879	56.8934
83	56.8934	55.492	54.0906	56.8934	58.2948	51.2879	51.2879
84	55.492	55.492	52.6893	55.492	56.8934	55.492	56.8934
85	59.6961	54.0906	47.0838	62.4989	62.4989	58.2948	59.6961
86	56.8934	54.0906	52.6893	54.0906	48.4852	55.492	56.8934
87	44.281	52.6893	45.6824	45.6824	54.0906	47.0838	45.6824
88	54.0906	49.8865	52.6893	55.492	44.281	44.281	47.0838
89	52.6893	55.492	58.2948	24.6618	55.492	55.492	55.492
90	59.6961	48.4852	52.6893	56.8934	56.8934	59.6961	54.0906
91	56.8934	52.6893	55.492	52.6893	55.492	56.8934	55.492
92	58.2948	55.492	59.6961	61.0975	56.8934	56.8934	56.8934
93	55.492	56.8934	54.0906	24.6618	55.492	56.8934	56.8934
94	56.8934	45.6824	51.2879	54.0906	54.0906	NA	58.2948
95	55.492	56.8934	56.8934	56.8934	49.8865	55.492	56.8934
96	55.492	54.0906	51.2879	56.8934	52.6893	55.492	55.492
97	56.8934	52.6893	51.2879	24.6618	55.492	48.4852	49.8865
98	58.2948	55.492	51.2879	49.8865	51.2879	54.0906	52.6893
99	49.8865	55.492	54.0906	49.8865	58.2948	49.8865	55.492
100	56.8934	55.492	54.0906	24.6618	55.492	48.4852	55.492
101	52.6893	56.8934	55.492	56.8934	56.8934	58.2948	55.492
102	41.4783	40.0769	47.0838	56.8934	49.8865	48.4852	41.4783
103	55.492	55.492	56.8934	56.8934	55.492	51.2879	56.8934
104	55.492	62.4989	54.0906	59.6961	24.6618	44.281	51.2879
105	55.492	55.492	56.8934	56.8934	47.0838	55.492	55.492
106	56.8934	52.6893	58.2948	56.8934	61.0975	55.492	59.6961
107	54.0906	55.492	58.2948	56.8934	49.8865	55.492	54.0906
108	45.6824	51.2879	56.8934	58.2948	24.6618	54.0906	49.8865
109	55.492	55.492	55.492	55.492	55.492	55.492	55.492
110	54.0906	52.6893	51.2879	58.2948	51.2879	58.2948	52.6893
111	59.6961	49.8865	62.4989	62.4989	56.8934	58.2948	58.2948
112	54.0906	54.0906	48.4852	52.6893	49.8865	56.8934	49.8865
113	55.492	61.0975	58.2948	56.8934	58.2948	61.0975	56.8934
114	55.492	59.6961	51.2879	52.6893	24.6618	56.8934	61.0975
115	49.8865	47.0838	49.8865	51.2879	47.0838	47.0838	49.8865
116	56.8934	51.2879	59.6961	55.492	55.492	58.2948	58.2948
117	56.8934	47.0838	54.0906	48.4852	56.8934	51.2879	49.8865
118	44.281	49.8865	51.2879	51.2879	51.2879	51.2879	52.6893
119	58.2948	51.2879	58.2948	24.6618	56.8934	55.492	56.8934
120	55.492	58.2948	58.2948	58.2948	49.8865	56.8934	49.8865
121	51.2879	52.6893	54.0906	48.4852	49.8865	54.0906	55.492
122	42.8797	44.281	42.8797	44.281	51.2879	44.281	44.281
123	56.8934	52.6893	54.0906	24.6618	55.492	58.2948	24.6618
124	56.8934	58.2948	58.2948	24.6618	58.2948	58.2948	58.2948
125	24.6618	42.8797	24.6618	24.6618	44.281	52.6893	24.6618
126	58.2948	55.492	56.8934	56.8934	58.2948	47.0838	47.0838
127	58.2948	52.6893	52.6893	54.0906	52.6893	55.492	55.492
128	63.9003	54.0906	54.0906	24.6618	51.2879	52.6893	61.0975
129	55.492	54.0906	52.6893	47.0838	54.0906	55.492	54.0906
130	55.492	49.8865	54.0906	47.0838	54.0906	52.6893	52.6893
131	56.8934	54.0906	54.0906	24.6618	55.492	49.8865	55.492
132	56.8934	56.8934	55.492	52.6893	58.2948	58.2948	59.6961
133	52.6893	52.6893	54.0906	56.8934	52.6893	54.0906	48.4852
134	56.8934	49.8865	40.0769	44.281	47.0838	44.281	66.703
135	47.0838	47.0838	48.4852	24.6618	49.8865	47.0838	49.8865
136	52.6893	52.6893	48.4852	48.4852	51.2879	49.8865	54.0906
137	55.492	55.492	54.0906	24.6618	56.8934	48.4852	44.281
138	52.6893	54.0906	55.492	55.492	52.6893	54.0906	54.0906
139	65.3016	54.0906	55.492	24.6618	62.4989	47.0838	56.8934
140	56.8934	55.492	52.6893	58.2948	55.492	55.492	55.492
141	58.2948	56.8934	55.492	56.8934	56.8934	55.492	58.2948
142	51.2879	55.492	54.0906	52.6893	55.492	48.4852	54.0906
143	55.492	51.2879	52.6893	24.6618	55.492	51.2879	52.6893
144	47.0838	44.281	47.0838	44.281	49.8865	51.2879	44.281
145	51.2879	52.6893	49.8865	24.6618	52.6893	58.2948	49.8865
146	51.2879	55.492	52.6893	49.8865	51.2879	54.0906	55.492
147	54.0906	54.0906	55.492	54.0906	55.492	52.6893	56.8934
148	49.8865	49.8865	49.8865	44.281	24.6618	49.8865	49.8865
149	55.492	55.492	55.492	24.6618	55.492	55.492	55.492
150	44.281	44.281	56.8934	NA	NA	51.2879	54.0906
151	55.492	54.0906	56.8934	24.6618	NA	55.492	55.492
152	51.2879	55.492	44.281	45.6824	33.0701	55.492	54.0906
153	49.8865	51.2879	42.8797	42.8797	48.4852	47.0838	66.703
154	61.0975	62.4989	61.0975	24.6618	54.0906	58.2948	56.8934
155	55.492	58.2948	49.8865	56.8934	51.2879	54.0906	56.8934
156	54.0906	52.6893	48.4852	48.4852	54.0906	54.0906	54.0906
157	49.8865	54.0906	56.8934	56.8934	56.8934	52.6893	54.0906
158	55.492	48.4852	48.4852	47.0838	56.8934	58.2948	54.0906
159	55.492	58.2948	58.2948	54.0906	56.8934	61.0975	58.2948
160	56.8934	55.492	55.492	55.492	55.492	55.492	58.2948
161	51.2879	42.8797	49.8865	24.6618	55.492	55.492	55.492
162	49.8865	47.0838	52.6893	48.4852	49.8865	51.2879	54.0906
163	49.8865	55.492	51.2879	52.6893	54.0906	24.6618	54.0906
164	49.8865	49.8865	47.0838	47.0838	51.2879	48.4852	54.0906
165	56.8934	NA	55.492	56.8934	55.492	55.492	56.8934
166	52.6893	54.0906	55.492	49.8865	55.492	52.6893	47.0838
167	48.4852	49.8865	44.281	49.8865	54.0906	55.492	24.6618
168	58.2948	51.2879	54.0906	52.6893	54.0906	47.0838	55.492
169	58.2948	55.492	54.0906	55.492	58.2948	58.2948	58.2948
170	51.2879	49.8865	55.492	49.8865	48.4852	49.8865	58.2948
171	44.281	49.8865	58.2948	52.6893	55.492	55.492	55.492
172	52.6893	54.0906	51.2879	55.492	54.0906	52.6893	54.0906
173	45.6824	54.0906	49.8865	55.492	45.6824	47.0838	42.8797
174	41.4783	48.4852	48.4852	24.6618	51.2879	24.6618	49.8865
175	52.6893	54.0906	55.492	58.2948	55.492	55.492	55.492
176	48.4852	66.703	63.9003	51.2879	56.8934	47.0838	61.0975
177	48.4852	47.0838	45.6824	47.0838	47.0838	42.8797	49.8865
178	55.492	56.8934	51.2879	59.6961	55.492	24.6618	48.4852
179	54.0906	54.0906	56.8934	51.2879	49.8865	49.8865	52.6893
180	55.492	52.6893	52.6893	55.492	48.4852	55.492	54.0906
181	56.8934	54.0906	54.0906	52.6893	52.6893	54.0906	51.2879
182	49.8865	44.281	44.281	61.0975	44.281	44.281	44.281
183	55.492	51.2879	47.0838	47.0838	51.2879	56.8934	51.2879
184	54.0906	58.2948	49.8865	48.4852	56.8934	61.0975	51.2879
185	54.0906	54.0906	49.8865	52.6893	52.6893	56.8934	55.492
186	48.4852	48.4852	47.0838	49.8865	49.8865	44.281	44.281
187	56.8934	56.8934	56.8934	61.0975	58.2948	59.6961	58.2948
188	55.492	55.492	55.492	58.2948	55.492	24.6618	55.492
189	54.0906	52.6893	58.2948	55.492	52.6893	49.8865	54.0906
190	55.492	38.6755	58.2948	55.492	58.2948	56.8934	56.8934
191	47.0838	55.492	58.2948	51.2879	54.0906	58.2948	54.0906
192	47.0838	40.0769	41.4783	42.8797	42.8797	45.6824	47.0838
193	59.6961	51.2879	49.8865	63.9003	59.6961	54.0906	56.8934
194	59.6961	48.4852	51.2879	48.4852	48.4852	59.6961	62.4989
195	48.4852	47.0838	49.8865	47.0838	44.281	51.2879	45.6824
196	61.0975	58.2948	56.8934	54.0906	59.6961	58.2948	56.8934
197	52.6893	55.492	55.492	55.492	56.8934	NA	54.0906
198	51.2879	47.0838	54.0906	54.0906	56.8934	55.492	56.8934
199	49.8865	55.492	59.6961	54.0906	NA	54.0906	54.0906
200	48.4852	54.0906	49.8865	58.2948	49.8865	51.2879	61.0975
201	49.8865	52.6893	45.6824	49.8865	52.6893	56.8934	52.6893
202	45.6824	42.8797	45.6824	44.281	41.4783	44.281	42.8797
203	49.8865	51.2879	49.8865	52.6893	55.492	56.8934	55.492
204	47.0838	52.6893	52.6893	54.0906	51.2879	52.6893	54.0906
205	56.8934	52.6893	55.492	54.0906	55.492	52.6893	54.0906
206	52.6893	58.2948	51.2879	52.6893	48.4852	58.2948	56.8934
207	44.281	45.6824	51.2879	52.6893	45.6824	49.8865	55.492
208	42.8797	51.2879	48.4852	48.4852	44.281	45.6824	44.281
209	58.2948	51.2879	47.0838	49.8865	51.2879	48.4852	48.4852
210	45.6824	56.8934	56.8934	55.492	54.0906	54.0906	55.492
211	47.0838	52.6893	47.0838	49.8865	NA	54.0906	48.4852
212	58.2948	58.2948	48.4852	24.6618	42.8797	56.8934	56.8934
213	54.0906	52.6893	48.4852	24.6618	24.6618	24.6618	49.8865
214	55.492	54.0906	56.8934	51.2879	56.8934	47.0838	49.8865
215	47.0838	48.4852	49.8865	52.6893	51.2879	55.492	49.8865
216	59.6961	49.8865	49.8865	51.2879	54.0906	47.0838	54.0906
217	51.2879	55.492	62.4989	55.492	51.2879	56.8934	54.0906
218	48.4852	45.6824	44.281	44.281	45.6824	44.281	45.6824
219	55.492	56.8934	51.2879	55.492	51.2879	54.0906	56.8934
220	55.492	58.2948	54.0906	54.0906	51.2879	56.8934	52.6893
221	58.2948	51.2879	52.6893	58.2948	58.2948	56.8934	55.492
222	66.703	51.2879	45.6824	54.0906	NA	51.2879	56.8934
223	51.2879	51.2879	49.8865	55.492	52.6893	48.4852	49.8865
224	54.0906	55.492	55.492	54.0906	56.8934	51.2879	55.492
225	52.6893	52.6893	48.4852	52.6893	54.0906	55.492	58.2948
226	58.2948	56.8934	56.8934	56.8934	58.2948	58.2948	54.0906
227	56.8934	59.6961	51.2879	54.0906	54.0906	55.492	58.2948
228	45.6824	51.2879	45.6824	47.0838	54.0906	56.8934	65.3016
229	52.6893	54.0906	61.0975	54.0906	56.8934	58.2948	52.6893
